# Supplementary material for: (S)-N-Benzyl-2-methyl-1,2,3,4-tetra­hydro­isoquinoline-3-carboxamide
Source: Acta Crystallogr Sect E Struct Rep Online. 2010 Dec 11;67(Pt 1):o67. doi: 10.1107/S1600536810050361 (PMC3050362; doi:10.1107/S1600536810050361)
Supplement: Supplementary file 1 [file e-67-00o67-sup1.cif]

##############################################################################
###                                                                        ###
###        Electronic paper (Acta Crystallographica Section E)             ###
###                                                                        ###
##############################################################################
#                                                                            #
# This CIF contains the data in a paper accepted for publication in Acta     #
# Crystallographica Section E. It conforms to the requirements of Notes      #
# for Authors for Section E, and has been peer reviewed under the auspices   #
# of the IUCr Commission on Journals.                                        #
#                                                                            #
# Full details of the Crystallographic Information File format               #
# are given in the paper "The Crystallographic Information File (CIF):       #
# a New Standard Archive File for Crystallography" by S. R. Hall, F. H.      #
# Allen and I. D. Brown [Acta Cryst. (1991), A47, 655-685].                  #
#                                                                            #
# The current version of the core CIF dictionary is obtainable from          #
# ftp://ftp.iucr.org/pub/cif_core.dic. The current version number is 2.4.    #
#                                                                            #
# Software is freely available for graphical display of the structure(s) in  #
# this CIF.  For information consult the CIF home page http://www.iucr.org/  #
# cif/home.html                                                              #
#                                                                            #
# This file may be used for bona fide research purposes within the           #
# scientific community so long as proper attribution is given to the journal # 
# article from which it was obtained.                                        #
#                                                                            #
##############################################################################
                                             
data_I
_audit_creation_method     SHELXL-97
_chemical_name_systematic
;
(<i>S</i>)-<i>N</i>-Benzyl-2-methyl-1,2,3,4-tetrahydroisoquinoline-3-carboxamide
;
_chemical_name_common     ?
_chemical_formula_moiety     'C18 H20 N2 O'
_chemical_formula_sum     'C18 H20 N2 O'
_chemical_formula_iupac     'C18 H20 N2 O'
_chemical_formula_weight     280.36
_chemical_melting_point     365
_symmetry_cell_setting     hexagonal
_symmetry_space_group_name_H-M     'P 61'
_symmetry_space_group_name_hall     'P 61'
loop_
    _symmetry_equiv_pos_as_xyz
    'x, y, z'
    'x-y, x, z+1/6'
    '-y, x-y, z+1/3'
    '-x, -y, z+1/2'
    '-x+y, -x, z+2/3'
    'y, -x+y, z+5/6'
_cell_length_a     10.1838(13)
_cell_length_b     10.1838(13)
_cell_length_c     25.965(3)
_cell_angle_alpha     90.00
_cell_angle_beta     90.00
_cell_angle_gamma     120.00
_cell_volume     2332.1(5)
_cell_formula_units_Z     6
_cell_measurement_reflns_used     18777
_cell_measurement_theta_min     2.31
_cell_measurement_theta_max     27.16
_cell_measurement_temperature     173(2)
_exptl_crystal_description     needle
_exptl_crystal_colour     colourless
_exptl_crystal_size_max     0.22
_exptl_crystal_size_mid     0.12
_exptl_crystal_size_min     0.03
_exptl_crystal_density_diffrn     1.198
_exptl_crystal_density_meas     ?
_exptl_crystal_density_method     'not measured'
_exptl_crystal_F_000     900
_exptl_absorpt_coefficient_mu     0.075
_exptl_absorpt_correction_type     none
_exptl_special_details
;
Half sphere of data collected using <i>SAINT</i> strategy (Bruker, 2006).
Crystal to detector distance = 40 mm; combination of \f and \w scans of 0.5\%,
30 s per \%, 2 iterations.
;
_diffrn_ambient_temperature     173(2)
_diffrn_radiation_type     MoK\a
_diffrn_radiation_wavelength     0.71073
_diffrn_radiation_source     'fine-focus sealed tube'
_diffrn_radiation_monochromator     graphite
_diffrn_measurement_device_type     'Bruker Kappa DUO APEXII'
_diffrn_measurement_method     '0.5\% \f scans and \w scans'
_diffrn_reflns_number     18777
_diffrn_reflns_av_R_equivalents     0.0588
_diffrn_reflns_av_sigmaI/netI     0.0281
_diffrn_reflns_theta_min     2.31
_diffrn_reflns_theta_max     27.16
_diffrn_reflns_theta_full     27.16
_diffrn_measured_fraction_theta_max     0.999
_diffrn_measured_fraction_theta_full     0.999
_diffrn_reflns_limit_h_min     -13
_diffrn_reflns_limit_h_max     12
_diffrn_reflns_limit_k_min     -12
_diffrn_reflns_limit_k_max     13
_diffrn_reflns_limit_l_min     -33
_diffrn_reflns_limit_l_max     33
_diffrn_standards_number     ?
_diffrn_standards_interval_count     ?
_diffrn_standards_interval_time     ?
_diffrn_standards_decay_%     0
_refine_special_details
;
Refinement of <i>F</i>^2^ against ALL reflections. The weighted <i>R</i>-factor
<i>wR</i> and goodness of fit <i>S</i> are based on <i>F</i>^2^, conventional
<i>R</i>-factors <i>R</i> are based on <i>F</i>, with <i>F</i> set to zero for
negative <i>F</i>^2^. The threshold expression of <i>F</i>^2^ >
\s(<i>F</i>^2^) is used only for calculating <i>R</i>-factors(gt) <i>etc</i>.
and is not relevant to the choice of reflections for refinement.
<i>R</i>-factors based on <i>F</i>^2^ are statistically about twice as large
as those based on <i>F</i>, and <i>R</i>- factors based on ALL data will be
even larger.
;
_reflns_number_total     1759
_reflns_number_gt     1358
_reflns_threshold_expression     I>2sigma(I)
_refine_ls_structure_factor_coef     Fsqd
_refine_ls_matrix_type     full
_refine_ls_R_factor_all     0.0581
_refine_ls_R_factor_gt     0.0355
_refine_ls_wR_factor_gt     0.0766
_refine_ls_wR_factor_ref     0.0879
_refine_ls_goodness_of_fit_ref     1.049
_refine_ls_restrained_S_all     1.049
_refine_ls_number_reflns     1759
_refine_ls_number_parameters     195
_refine_ls_number_restraints     2
_refine_ls_hydrogen_treatment     mixed
_refine_ls_weighting_scheme     calc
_refine_ls_weighting_details
         'calc w=1/[\s^2^(Fo^2^)+(0.0377P)^2^+0.3273P] where P=(Fo^2^+2Fc^2^)/3'
_atom_sites_solution_hydrogens     geom
_atom_sites_solution_primary     direct
_atom_sites_solution_secondary     difmap
_refine_ls_shift/su_max     0.000
_refine_ls_shift/su_mean     0.000
_refine_diff_density_max     0.138
_refine_diff_density_min     -0.142
_refine_ls_extinction_method     'SHELXL97 (Sheldrick, 2008)'
_refine_ls_extinction_coef     0.0033(7)
_refine_ls_extinction_expression
                                  'Fc^*^=kFc[1+0.001xFc^2^\l^3^/sin(2\q)]^-1/4^'
loop_
    _atom_type_symbol
    _atom_type_description
    _atom_type_scat_dispersion_real
    _atom_type_scat_dispersion_imag
    _atom_type_scat_source
    'C' 'C' 0.0033 0.0000
                         'International Tables Vol C Tables 4.2.6.8 and 6.1.1.4'
    'H' 'H' 0.0000 0.0000
                         'International Tables Vol C Tables 4.2.6.8 and 6.1.1.4'
    'N' 'N' 0.0061 0.0000
                         'International Tables Vol C Tables 4.2.6.8 and 6.1.1.4'
    'O' 'O' 0.0106 0.0000
                         'International Tables Vol C Tables 4.2.6.8 and 6.1.1.4'
_computing_data_collection     'APEX2 (Bruker, 2006)'
_computing_cell_refinement     'SAINT (Bruker, 2006)'
_computing_data_reduction     'SAINT (Bruker, 2006)'
_computing_structure_solution     'SHELXS97 (Sheldrick, 2008)'
_computing_structure_refinement     'SHELXL97 (Sheldrick, 2008)'
_computing_molecular_graphics     '<i>OLEX2</i> (Dolomanov et al., 2009)'
_computing_publication_material     'SHELXL97 (Sheldrick, 2008)'
loop_
    _atom_site_type_symbol
    _atom_site_label
    _atom_site_fract_x
    _atom_site_fract_y
    _atom_site_fract_z
    _atom_site_U_iso_or_equiv
    _atom_site_adp_type
    _atom_site_calc_flag
    _atom_site_refinement_flags
    _atom_site_occupancy
    _atom_site_disorder_assembly
    _atom_site_disorder_group
    O O1 0.73695(19) 0.77313(19) 0.97396(7) 0.0450(5) Uani d . 1 . .
    N N1 0.9118(2) 1.1026(2) 0.98992(8) 0.0385(5) Uani d . 1 . .
    N N2 0.7085(2) 0.8382(2) 0.89310(8) 0.0362(5) Uani d D 1 . .
    H H2 0.747(3) 0.915(2) 0.8671(9) 0.051(8) Uiso d D 1 . .
    C C1 1.0391(3) 1.2586(3) 0.98885(11) 0.0465(7) Uani d . 1 . .
    H H1A 1.0402 1.3099 1.0214 0.056 Uiso calc R 1 . .
    H H1B 1.0241 1.3139 0.9602 0.056 Uiso calc R 1 . .
    C C2 1.1898(3) 1.2671(3) 0.98225(10) 0.0406(6) Uani d . 1 . .
    C C3 1.3244(4) 1.4003(3) 0.99539(12) 0.0537(8) Uani d . 1 . .
    H H3 1.3197 1.4848 1.0087 0.064 Uiso calc R 1 . .
    C C4 1.4632(3) 1.4096(3) 0.98919(13) 0.0595(8) Uani d . 1 . .
    H H4 1.5535 1.4999 0.9984 0.071 Uiso calc R 1 . .
    C C5 1.4714(3) 1.2876(4) 0.96964(13) 0.0581(8) Uani d . 1 . .
    H H5 1.5671 1.2941 0.9652 0.070 Uiso calc R 1 . .
    C C6 1.3402(3) 1.1566(3) 0.95657(11) 0.0463(7) Uani d . 1 . .
    H H6 1.3461 1.0725 0.9436 0.056 Uiso calc R 1 . .
    C C7 1.1987(3) 1.1457(3) 0.96216(10) 0.0374(6) Uani d . 1 . .
    C C8 1.0561(3) 1.0021(3) 0.94725(11) 0.0378(6) Uani d . 1 . .
    H H8A 1.0356 0.9225 0.9730 0.045 Uiso calc R 1 . .
    H H8B 1.0718 0.9668 0.9135 0.045 Uiso calc R 1 . .
    C C9 0.9188(3) 1.0240(3) 0.94379(10) 0.0345(5) Uani d . 1 . .
    H H9 0.9283 1.0859 0.9126 0.041 Uiso calc R 1 . .
    C C10 0.7785(3) 0.8671(3) 0.93857(10) 0.0343(5) Uani d . 1 . .
    C C11 0.5866(3) 0.6863(3) 0.87851(10) 0.0393(6) Uani d . 1 . .
    H H11A 0.5110 0.6958 0.8573 0.047 Uiso calc R 1 . .
    H H11B 0.5349 0.6288 0.9100 0.047 Uiso calc R 1 . .
    C C12 0.6459(3) 0.6001(3) 0.84871(9) 0.0373(6) Uani d . 1 . .
    C C13 0.7331(4) 0.5489(4) 0.87268(12) 0.0623(9) Uani d . 1 . .
    H H13 0.7528 0.5655 0.9085 0.075 Uiso calc R 1 . .
    C C14 0.7920(4) 0.4739(4) 0.84516(14) 0.0685(10) Uani d . 1 . .
    H H14 0.8523 0.4402 0.8622 0.082 Uiso calc R 1 . .
    C C15 0.7643(4) 0.4478(4) 0.79358(13) 0.0615(9) Uani d . 1 . .
    H H15 0.8053 0.3967 0.7747 0.074 Uiso calc R 1 . .
    C C16 0.6769(4) 0.4962(4) 0.76946(13) 0.0680(10) Uani d . 1 . .
    H H16 0.6565 0.4782 0.7337 0.082 Uiso calc R 1 . .
    C C17 0.6180(4) 0.5713(3) 0.79703(12) 0.0529(7) Uani d . 1 . .
    H H17 0.5568 0.6037 0.7798 0.063 Uiso calc R 1 . .
    C C18 0.7705(3) 1.1059(4) 0.99296(14) 0.0573(8) Uani d . 1 . .
    H H18A 0.6846 1.0019 0.9935 0.086 Uiso calc R 1 . .
    H H18B 0.7619 1.1594 0.9629 0.086 Uiso calc R 1 . .
    H H18C 0.7700 1.1586 1.0245 0.086 Uiso calc R 1 . .
loop_
    _atom_site_aniso_label
    _atom_site_aniso_U_11
    _atom_site_aniso_U_22
    _atom_site_aniso_U_33
    _atom_site_aniso_U_12
    _atom_site_aniso_U_13
    _atom_site_aniso_U_23
    O1 0.0379(9) 0.0402(10) 0.0409(10) 0.0076(8) -0.0062(8) 0.0136(8)
    N1 0.0387(12) 0.0377(11) 0.0414(12) 0.0208(10) 0.0035(9) 0.0012(9)
    N2 0.0370(11) 0.0366(11) 0.0349(11) 0.0183(9) -0.0024(9) 0.0071(9)
    C1 0.0571(16) 0.0354(14) 0.0488(16) 0.0245(13) -0.0015(13) -0.0017(12)
    C2 0.0453(14) 0.0287(12) 0.0408(14) 0.0133(11) -0.0010(12) 0.0058(11)
    C3 0.065(2) 0.0303(14) 0.0522(18) 0.0137(14) -0.0029(14) 0.0044(12)
    C4 0.0422(16) 0.0433(16) 0.065(2) 0.0006(13) -0.0056(15) 0.0107(15)
    C5 0.0371(15) 0.0565(18) 0.067(2) 0.0128(14) -0.0042(14) 0.0108(16)
    C6 0.0365(14) 0.0439(15) 0.0532(17) 0.0162(12) 0.0031(12) 0.0094(13)
    C7 0.0381(13) 0.0290(12) 0.0388(13) 0.0121(11) 0.0011(11) 0.0073(11)
    C8 0.0336(12) 0.0299(12) 0.0459(14) 0.0130(11) 0.0036(11) -0.0001(11)
    C9 0.0349(13) 0.0321(12) 0.0340(12) 0.0149(10) 0.0029(10) 0.0071(10)
    C10 0.0315(12) 0.0360(13) 0.0356(13) 0.0170(10) 0.0005(10) 0.0067(10)
    C11 0.0295(13) 0.0442(14) 0.0403(14) 0.0156(11) -0.0071(11) 0.0036(11)
    C12 0.0300(12) 0.0325(13) 0.0375(14) 0.0067(10) 0.0004(11) 0.0021(11)
    C13 0.073(2) 0.097(3) 0.0420(17) 0.061(2) -0.0073(15) -0.0093(16)
    C14 0.069(2) 0.089(3) 0.067(2) 0.054(2) -0.0099(18) -0.0217(19)
    C15 0.0525(18) 0.0532(18) 0.064(2) 0.0151(15) 0.0066(16) -0.0209(16)
    C16 0.085(3) 0.0545(19) 0.0404(16) 0.0168(18) -0.0052(17) -0.0131(15)
    C17 0.0631(19) 0.0404(15) 0.0440(16) 0.0174(14) -0.0140(14) -0.0050(13)
    C18 0.0526(17) 0.067(2) 0.065(2) 0.0395(16) 0.0052(15) -0.0012(16)
_geom_special_details
;
All e.s.d.'s (except the e.s.d. in the dihedral angle between two l.s. planes)
are estimated using the full covariance matrix. The cell e.s.d.'s are taken
into account individually in the estimation of e.s.d.'s in distances, angles
and torsion angles; correlations between e.s.d.'s in cell parameters are only
used when they are defined by crystal symmetry. An approximate (isotropic)
treatment of cell e.s.d.'s is used for estimating e.s.d.'s involving l.s.
planes.
;
loop_
    _geom_bond_atom_site_label_1
    _geom_bond_atom_site_label_2
    _geom_bond_site_symmetry_2
    _geom_bond_distance
    _geom_bond_publ_flag
    O1 C10 . 1.239(3) ?
    N1 C18 . 1.458(3) ?
    N1 C9 . 1.462(3) ?
    N1 C1 . 1.465(3) ?
    N2 C10 . 1.334(3) ?
    N2 C11 . 1.469(3) ?
    N2 H2 . 0.957(10) ?
    C1 C2 . 1.503(4) ?
    C1 H1A . 0.9900 ?
    C1 H1B . 0.9900 ?
    C2 C7 . 1.386(4) ?
    C2 C3 . 1.406(4) ?
    C3 C4 . 1.378(4) ?
    C3 H3 . 0.9500 ?
    C4 C5 . 1.382(5) ?
    C4 H4 . 0.9500 ?
    C5 C6 . 1.377(4) ?
    C5 H5 . 0.9500 ?
    C6 C7 . 1.396(4) ?
    C6 H6 . 0.9500 ?
    C7 C8 . 1.508(4) ?
    C8 C9 . 1.524(3) ?
    C8 H8A . 0.9900 ?
    C8 H8B . 0.9900 ?
    C9 C10 . 1.527(3) ?
    C9 H9 . 1.0000 ?
    C11 C12 . 1.504(4) ?
    C11 H11A . 0.9900 ?
    C11 H11B . 0.9900 ?
    C12 C17 . 1.373(4) ?
    C12 C13 . 1.383(4) ?
    C13 C14 . 1.383(4) ?
    C13 H13 . 0.9500 ?
    C14 C15 . 1.367(5) ?
    C14 H14 . 0.9500 ?
    C15 C16 . 1.365(5) ?
    C15 H15 . 0.9500 ?
    C16 C17 . 1.385(5) ?
    C16 H16 . 0.9500 ?
    C17 H17 . 0.9500 ?
    C18 H18A . 0.9800 ?
    C18 H18B . 0.9800 ?
    C18 H18C . 0.9800 ?
loop_
    _geom_angle_atom_site_label_1
    _geom_angle_atom_site_label_2
    _geom_angle_atom_site_label_3
    _geom_angle_site_symmetry_1
    _geom_angle_site_symmetry_3
    _geom_angle
    _geom_angle_publ_flag
    C18 N1 C9 . . 112.1(2) ?
    C18 N1 C1 . . 109.0(2) ?
    C9 N1 C1 . . 108.61(19) ?
    C10 N2 C11 . . 122.5(2) ?
    C10 N2 H2 . . 119.4(18) ?
    C11 N2 H2 . . 117.6(18) ?
    N1 C1 C2 . . 112.9(2) ?
    N1 C1 H1A . . 109.0 ?
    C2 C1 H1A . . 109.0 ?
    N1 C1 H1B . . 109.0 ?
    C2 C1 H1B . . 109.0 ?
    H1A C1 H1B . . 107.8 ?
    C7 C2 C3 . . 119.0(3) ?
    C7 C2 C1 . . 120.8(2) ?
    C3 C2 C1 . . 120.2(3) ?
    C4 C3 C2 . . 120.6(3) ?
    C4 C3 H3 . . 119.7 ?
    C2 C3 H3 . . 119.7 ?
    C3 C4 C5 . . 120.1(3) ?
    C3 C4 H4 . . 119.9 ?
    C5 C4 H4 . . 119.9 ?
    C6 C5 C4 . . 119.7(3) ?
    C6 C5 H5 . . 120.2 ?
    C4 C5 H5 . . 120.2 ?
    C5 C6 C7 . . 121.0(3) ?
    C5 C6 H6 . . 119.5 ?
    C7 C6 H6 . . 119.5 ?
    C2 C7 C6 . . 119.6(2) ?
    C2 C7 C8 . . 120.0(2) ?
    C6 C7 C8 . . 120.4(2) ?
    C7 C8 C9 . . 112.5(2) ?
    C7 C8 H8A . . 109.1 ?
    C9 C8 H8A . . 109.1 ?
    C7 C8 H8B . . 109.1 ?
    C9 C8 H8B . . 109.1 ?
    H8A C8 H8B . . 107.8 ?
    N1 C9 C8 . . 109.34(19) ?
    N1 C9 C10 . . 111.7(2) ?
    C8 C9 C10 . . 107.39(19) ?
    N1 C9 H9 . . 109.5 ?
    C8 C9 H9 . . 109.5 ?
    C10 C9 H9 . . 109.5 ?
    O1 C10 N2 . . 123.2(2) ?
    O1 C10 C9 . . 121.5(2) ?
    N2 C10 C9 . . 115.3(2) ?
    N2 C11 C12 . . 111.9(2) ?
    N2 C11 H11A . . 109.2 ?
    C12 C11 H11A . . 109.2 ?
    N2 C11 H11B . . 109.2 ?
    C12 C11 H11B . . 109.2 ?
    H11A C11 H11B . . 107.9 ?
    C17 C12 C13 . . 117.6(3) ?
    C17 C12 C11 . . 121.8(3) ?
    C13 C12 C11 . . 120.6(2) ?
    C12 C13 C14 . . 120.9(3) ?
    C12 C13 H13 . . 119.5 ?
    C14 C13 H13 . . 119.5 ?
    C15 C14 C13 . . 120.6(3) ?
    C15 C14 H14 . . 119.7 ?
    C13 C14 H14 . . 119.7 ?
    C16 C15 C14 . . 119.2(3) ?
    C16 C15 H15 . . 120.4 ?
    C14 C15 H15 . . 120.4 ?
    C15 C16 C17 . . 120.2(3) ?
    C15 C16 H16 . . 119.9 ?
    C17 C16 H16 . . 119.9 ?
    C12 C17 C16 . . 121.5(3) ?
    C12 C17 H17 . . 119.3 ?
    C16 C17 H17 . . 119.3 ?
    N1 C18 H18A . . 109.5 ?
    N1 C18 H18B . . 109.5 ?
    H18A C18 H18B . . 109.5 ?
    N1 C18 H18C . . 109.5 ?
    H18A C18 H18C . . 109.5 ?
    H18B C18 H18C . . 109.5 ?
loop_
    _geom_torsion_atom_site_label_1
    _geom_torsion_atom_site_label_2
    _geom_torsion_atom_site_label_3
    _geom_torsion_atom_site_label_4
    _geom_torsion_site_symmetry_1
    _geom_torsion_site_symmetry_2
    _geom_torsion_site_symmetry_3
    _geom_torsion_site_symmetry_4
    _geom_torsion
    _geom_torsion_publ_flag
    C18 N1 C1 C2 . . . . -176.3(2) ?
    C9 N1 C1 C2 . . . . -53.9(3) ?
    N1 C1 C2 C7 . . . . 20.3(4) ?
    N1 C1 C2 C3 . . . . -161.2(2) ?
    C7 C2 C3 C4 . . . . -1.0(4) ?
    C1 C2 C3 C4 . . . . -179.6(3) ?
    C2 C3 C4 C5 . . . . 0.4(5) ?
    C3 C4 C5 C6 . . . . -0.2(5) ?
    C4 C5 C6 C7 . . . . 0.8(4) ?
    C3 C2 C7 C6 . . . . 1.6(4) ?
    C1 C2 C7 C6 . . . . -179.9(2) ?
    C3 C2 C7 C8 . . . . -179.4(2) ?
    C1 C2 C7 C8 . . . . -0.8(4) ?
    C5 C6 C7 C2 . . . . -1.5(4) ?
    C5 C6 C7 C8 . . . . 179.4(3) ?
    C2 C7 C8 C9 . . . . 14.7(3) ?
    C6 C7 C8 C9 . . . . -166.2(2) ?
    C18 N1 C9 C8 . . . . -170.9(2) ?
    C1 N1 C9 C8 . . . . 68.7(2) ?
    C18 N1 C9 C10 . . . . -52.2(3) ?
    C1 N1 C9 C10 . . . . -172.63(19) ?
    C7 C8 C9 N1 . . . . -48.2(3) ?
    C7 C8 C9 C10 . . . . -169.6(2) ?
    C11 N2 C10 O1 . . . . -7.5(4) ?
    C11 N2 C10 C9 . . . . 170.4(2) ?
    N1 C9 C10 O1 . . . . -53.7(3) ?
    C8 C9 C10 O1 . . . . 66.2(3) ?
    N1 C9 C10 N2 . . . . 128.3(2) ?
    C8 C9 C10 N2 . . . . -111.8(2) ?
    C10 N2 C11 C12 . . . . -94.2(3) ?
    N2 C11 C12 C17 . . . . -109.0(3) ?
    N2 C11 C12 C13 . . . . 70.0(3) ?
    C17 C12 C13 C14 . . . . 1.2(5) ?
    C11 C12 C13 C14 . . . . -177.9(3) ?
    C12 C13 C14 C15 . . . . -0.4(6) ?
    C13 C14 C15 C16 . . . . -0.3(5) ?
    C14 C15 C16 C17 . . . . 0.3(5) ?
    C13 C12 C17 C16 . . . . -1.1(4) ?
    C11 C12 C17 C16 . . . . 177.9(3) ?
    C15 C16 C17 C12 . . . . 0.4(5) ?
loop_
    _geom_hbond_atom_site_label_D
    _geom_hbond_atom_site_label_H
    _geom_hbond_atom_site_label_A
    _geom_hbond_site_symmetry_A
    _geom_hbond_distance_DH
    _geom_hbond_distance_HA
    _geom_hbond_distance_DA
    _geom_hbond_angle_DHA
    N2 H2 O1 6_564 0.96(2) 1.92(2) 2.852(3) 165(3)
data_global
_journal_date_recd_electronic     2010-11-12
_journal_date_accepted     2010-12-01
_journal_name_full     'Acta Crystallographica, Section E'
_journal_year     2011
_journal_volume     67
_journal_issue      1
_journal_page_first     o67
_journal_page_last     o67
_journal_paper_category     QO
_journal_coeditor_code     HG2752
_publ_contact_author_name     'Glenn, E.M Maguire'
_publ_contact_author_address
;
School of Chemistry, University of KwaZulu Natal, Durban, 4000
;
_publ_contact_author_email     maguireg@ukzn.ac.za
_publ_contact_author_fax     '27 31 2603091'
_publ_contact_author_phone     '27 31 2601113'
_publ_section_title
;\
(<i>S</i>)-<i>N</i>-Benzyl-2-methyl-1,2,3,4-tetrahydroisoquinoline-3-\
carboxamide
;
loop_
    _publ_author_name
    _publ_author_footnote
    _publ_author_address
    'Naicker, Tricia' ?
;
School of Pharmacy and Pharmacology, University of KwaZulu Natal, Durban 4000
South Africa
;
    'Govender, Thavendran' .
;
School of Pharmacy and Pharmacology, University of KwaZulu Natal, Durban 4000
South Africa
;
    'Kruger, Hendrik. G.' .
;
School of Chemistry, University of KwaZulu Natal, Durban 4000
South Africa
;
    'Maguire, Glenn. E.M.' .
;
School of Chemistry, University of KwaZulu Natal, Durban 4000
South Africa
;
