# Supplementary material for: (S)-N-Benzyl-2-methyl-1,2,3,4-tetra­hydro­isoquinoline-3-carboxamide
Source: Acta Crystallogr Sect E Struct Rep Online. 2010 Dec 11;67(Pt 1):o67. doi: 10.1107/S1600536810050361 (PMC3050362; doi:10.1107/S1600536810050361)
Supplement: Supplementary file 2 [file e-67-00o67-Isup2.hkl]

# 
# h,k,l, Fc-squared, Fo-squared, sigma(Fo-squared) and status flag 
# 
data_I
_shelx_title ' tricia8 in P6(5)' 
_shelx_refln_list_code          4 
_shelx_F_calc_maximum      269.32 
_exptl_crystal_F_000       900.00 
_reflns_d_resolution_high  0.7784 
 
loop_ 
 _symmetry_equiv_pos_as_xyz 
 'x, y, z' 
 'x-y, x, z+1/6' 
 '-y, x-y, z+1/3' 
 '-x, -y, z+1/2' 
 '-x+y, -x, z+2/3' 
 'y, -x+y, z+5/6' 
 
_cell_length_a    10.1838 
_cell_length_b    10.1838 
_cell_length_c    25.9655 
_cell_angle_alpha  90.000 
_cell_angle_beta   90.000 
_cell_angle_gamma 120.000 
 
_shelx_F_squared_multiplier     1.000 
 
loop_ 
 _refln_index_h 
 _refln_index_k 
 _refln_index_l 
 _refln_F_squared_calc 
 _refln_F_squared_meas 
 _refln_F_squared_sigma 
 _refln_observed_status 
   0   1   0    11161.20    11553.67    120.98 o 
  -1   2   0      318.90      341.06      4.90 o 
   0   2   0      600.53      596.38      7.50 o 
  -2   3   0      670.05      653.38      8.96 o 
  -1   3   0       10.92       19.72      2.12 o 
   0   3   0      175.16      158.35      4.00 o 
  -3   4   0      228.15      213.24      4.68 o 
  -2   4   0       50.02       54.22      3.08 o 
  -1   4   0      529.10      544.55      7.69 o 
   0   4   0       46.44       44.05      3.07 o 
  -4   5   0      620.58      605.67      9.85 o 
  -3   5   0     6555.26     6597.46     74.26 o 
  -2   5   0      157.17      172.63      4.65 o 
  -1   5   0      148.44      167.71      4.26 o 
   0   5   0       68.96       81.53      3.73 o 
  -5   6   0      198.19      204.14      5.85 o 
  -4   6   0        0.59        1.14      2.85 o 
  -3   6   0      228.90      212.67      5.51 o 
  -2   6   0       74.39       91.25      4.00 o 
  -1   6   0      109.56      114.57      4.04 o 
   0   6   0      230.55      243.94      6.12 o 
  -6   7   0        6.76       10.12      3.44 o 
  -5   7   0        4.35        3.99      3.49 o 
  -4   7   0       92.08      110.11      4.73 o 
  -3   7   0        0.44       -3.08      3.09 o 
  -2   7   0        9.90       20.72      3.49 o 
  -1   7   0      333.43      301.78      7.44 o 
   0   7   0      125.32      144.16      5.64 o 
  -7   8   0        0.04       -2.24      4.48 o 
  -6   8   0      110.46      111.93      5.47 o 
  -5   8   0        0.74       -0.36      3.58 o 
  -4   8   0      305.96      269.53     10.46 o 
  -3   8   0      511.05      547.75     14.86 o 
  -2   8   0      589.20      618.45     20.49 o 
  -1   8   0      113.40      125.63      5.99 o 
   0   8   0      191.66      222.05      8.52 o 
  -8   9   0       14.26        9.72      5.60 o 
  -7   9   0        3.96       -1.65      4.77 o 
  -6   9   0       86.92       83.35      6.66 o 
  -5   9   0       64.86       56.39      5.47 o 
  -4   9   0        4.20        1.60      5.24 o 
  -3   9   0       78.45       69.99      6.27 o 
  -2   9   0       14.83       19.09      5.63 o 
  -1   9   0       10.29       11.46      5.07 o 
   0   9   0        1.18       -5.73      5.73 o 
  -9  10   0       51.87       32.15      6.49 o 
  -8  10   0        9.16       -0.99      5.38 o 
  -7  10   0      127.05      130.13      8.36 o 
  -6  10   0        5.16        4.39      6.20 o 
  -5  10   0      485.59      416.22     13.75 o 
  -4  10   0       64.60       68.09      9.92 o 
  -3  10   0        6.92        4.58      5.61 o 
  -2  10   0        0.58        4.88      7.68 o 
  -1  10   0       20.49       30.10      7.14 o 
   0  10   0        6.54       -1.00      6.07 o 
 -10  11   0        0.68        5.01      6.50 o 
  -9  11   0        3.66        5.64      6.33 o 
  -8  11   0        0.12       -1.97      5.77 o 
  -7  11   0        2.66        5.89      6.75 o 
  -6  11   0        5.98        2.86      7.20 o 
  -5  11   0       38.91       42.00      7.25 o 
  -4  11   0        0.22       -7.32      7.32 o 
  -3  11   0        0.40       -3.30      5.97 o 
  -2  11   0       14.19       17.58      6.87 o 
  -1  11   0       18.21       17.73      7.15 o 
   0  11   0        2.46        9.84      6.69 o 
 -10  12   0       31.15       34.64      7.28 o 
  -9  12   0       31.93       42.12      7.07 o 
  -8  12   0        4.02       -3.30      6.13 o 
  -7  12   0       47.63       54.70      7.81 o 
  -6  12   0       15.50       11.17      6.31 o 
  -5  12   0       46.75       45.70      9.36 o 
  -4  12   0       99.52      103.16     11.52 o 
  -3  12   0       10.56       13.66      9.46 o 
  -2  12   0        0.03       -2.09      9.60 o 
  -7  13   0       38.63       32.77      7.58 o 
  -6  13   0        8.05        9.88      8.43 o 
  -1   2   1    12798.67    12877.03     92.40 o 
   0   2   1     3062.30     3018.20     22.12 o 
  -2   3   1     5151.20     5011.81     39.68 o 
  -1   3   1     1143.67     1082.94      8.67 o 
   0   3   1     1657.94     1660.37     12.80 o 
  -3   4   1      628.73      631.26      6.19 o 
  -2   4   1      446.42      452.91      4.96 o 
  -1   4   1       97.97       99.67      2.52 o 
   0   4   1      393.57      402.49      4.57 o 
  -4   5   1       96.30      103.16      3.22 o 
  -3   5   1      290.24      311.34      5.93 o 
  -2   5   1      989.53     1002.79     11.83 o 
  -1   5   1      268.60      282.73      4.31 o 
   0   5   1      109.98      115.53      2.92 o 
  -5   6   1       98.72      120.00      3.34 o 
  -4   6   1      141.35      159.55      3.25 o 
  -3   6   1      331.69      328.98      4.90 o 
  -2   6   1      823.30      834.51      8.39 o 
  -1   6   1       74.57       75.87      3.33 o 
   0   6   1      396.45      375.50      5.30 o 
  -6   7   1      149.87      146.73      3.62 o 
  -5   7   1       63.04       60.72      3.03 o 
  -4   7   1      153.14      154.85      3.65 o 
  -3   7   1       25.53       33.72      2.63 o 
  -2   7   1      138.44      141.13      3.54 o 
  -1   7   1      177.49      197.24      4.45 o 
   0   7   1     1439.74     1413.47     13.88 o 
  -7   8   1      216.66      233.81      5.21 o 
  -6   8   1      224.88      219.15      4.78 o 
  -5   8   1      111.48      110.85      3.61 o 
  -4   8   1       15.62       15.83      3.00 o 
  -3   8   1       60.48       67.97      3.45 o 
  -2   8   1      271.43      271.95      6.03 o 
  -1   8   1      235.64      239.05      5.41 o 
   0   8   1      213.56      205.46      6.30 o 
  -8   9   1       41.33       43.78      4.21 o 
  -7   9   1       51.78       50.82      4.05 o 
  -6   9   1       21.48       14.06      3.85 o 
  -5   9   1      201.51      216.37      5.58 o 
  -4   9   1      146.30      151.28      4.91 o 
  -3   9   1       15.49       13.40      3.63 o 
  -2   9   1      193.32      200.21      5.76 o 
  -1   9   1      109.17      112.15      4.55 o 
   0   9   1        4.73        0.76      3.82 o 
  -9  10   1       23.62       18.12      4.37 o 
  -8  10   1       15.01       16.92      4.01 o 
  -7  10   1       26.47       23.00      4.54 o 
  -6  10   1        7.66        9.15      4.19 o 
  -5  10   1      154.82      158.21      5.80 o 
  -4  10   1       18.39       20.52      4.10 o 
  -3  10   1       60.58       58.18      4.58 o 
  -2  10   1      167.64      175.11      5.95 o 
  -1  10   1       58.61       51.07      4.91 o 
   0  10   1        6.69        6.22      4.32 o 
 -10  11   1       28.05       25.81      4.83 o 
  -9  11   1        7.69        7.68      4.43 o 
  -8  11   1       18.87       20.92      4.41 o 
  -7  11   1       25.95       18.88      4.95 o 
  -6  11   1       77.13       76.51      5.46 o 
  -5  11   1      107.73      116.76      5.71 o 
  -4  11   1        0.41        4.54      4.34 o 
  -3  11   1        0.26        5.02      4.31 o 
  -2  11   1        1.63        5.24      5.41 o 
  -1  11   1        1.18        0.20      5.64 o 
   0  11   1        6.33       -4.94      4.94 o 
 -10  12   1       18.25       19.34      4.99 o 
  -9  12   1       22.37       25.54      4.84 o 
  -8  12   1       14.91        6.71      4.39 o 
  -7  12   1        6.21        3.97      5.70 o 
  -6  12   1       54.24       56.32      5.62 o 
  -5  12   1       16.72       21.77      5.84 o 
  -4  12   1        1.17        3.13      5.94 o 
  -3  12   1        2.51       -3.51      5.91 o 
  -2  12   1        0.20       -5.64      7.72 o 
  -7  13   1        5.66       -5.76      5.76 o 
  -6  13   1       23.39       29.03      5.58 o 
   0   1   2     2563.41     2393.54     19.71 o 
  -1   2   2     1438.50     1357.16     10.87 o 
   0   2   2     7952.34     7979.12     60.65 o 
  -2   3   2      104.24      125.92      2.36 o 
  -1   3   2     3238.87     3163.01     23.91 o 
   0   3   2      889.48      881.77      7.54 o 
  -3   4   2      319.48      363.05      4.65 o 
  -2   4   2      761.97      779.26      8.61 o 
  -1   4   2      856.07      895.59      8.32 o 
   0   4   2      545.19      570.19      6.01 o 
  -4   5   2      399.62      415.87      5.11 o 
  -3   5   2     4241.52     4647.84     38.61 o 
  -2   5   2     1921.62     2020.61     18.89 o 
  -1   5   2      266.95      266.46      4.07 o 
   0   5   2      387.90      374.17      4.65 o 
  -5   6   2      842.74      810.03      8.60 o 
  -4   6   2       68.02       61.01      2.37 o 
  -3   6   2      150.05      166.42      4.36 o 
  -2   6   2       56.68       68.66      3.44 o 
  -1   6   2      219.07      243.67      4.08 o 
   0   6   2      102.16      106.11      3.39 o 
  -6   7   2      404.07      392.12      6.99 o 
  -5   7   2      112.44      115.02      3.53 o 
  -4   7   2      242.02      252.91      4.68 o 
  -3   7   2      470.89      479.95      6.44 o 
  -2   7   2        0.31       -2.51      2.51 o 
  -1   7   2       48.41       56.38      3.14 o 
   0   7   2      585.72      577.72      7.67 o 
  -7   8   2       36.52       32.76      3.47 o 
  -6   8   2       46.73       43.81      3.69 o 
  -5   8   2      394.96      388.37      5.96 o 
  -4   8   2       47.80       54.65      4.19 o 
  -3   8   2       98.02      103.21      3.83 o 
  -2   8   2      246.28      246.79      6.02 o 
  -1   8   2      588.88      583.44      8.78 o 
   0   8   2      488.62      489.94      8.99 o 
  -8   9   2       41.51       43.06      4.72 o 
  -7   9   2        1.10        2.48      3.50 o 
  -6   9   2      205.32      198.09      6.92 o 
  -5   9   2       18.82       17.25      3.36 o 
  -4   9   2       99.20      103.64      4.30 o 
  -3   9   2      153.08      162.73      5.72 o 
  -2   9   2      127.54      115.80      4.82 o 
  -1   9   2       33.98       35.61      4.78 o 
   0   9   2        4.47        6.13      3.84 o 
  -9  10   2       15.37        7.94      4.10 o 
  -8  10   2       25.05       29.04      4.12 o 
  -7  10   2        6.56        5.24      4.74 o 
  -6  10   2       40.94       41.70      4.40 o 
  -5  10   2      201.89      188.57      6.20 o 
  -4  10   2       67.24       66.94      4.38 o 
  -3  10   2       67.35       75.33      5.12 o 
  -2  10   2       96.65       91.38      5.73 o 
  -1  10   2       12.73        0.60      4.64 o 
   0  10   2        0.14       -2.22      4.17 o 
 -10  11   2        5.75        8.52      5.02 o 
  -9  11   2        8.30        8.23      4.40 o 
  -8  11   2        6.84        7.72      4.08 o 
  -7  11   2       26.76       17.34      4.62 o 
  -6  11   2       30.10       37.24      5.08 o 
  -5  11   2       50.61       67.39      5.86 o 
  -4  11   2       20.18       21.72      5.37 o 
  -3  11   2        4.15       15.54      5.17 o 
  -2  11   2        3.20        1.17      5.45 o 
  -1  11   2        6.32        2.95      6.26 o 
   0  11   2        5.41        7.00      5.19 o 
 -10  12   2        5.00        3.44      4.73 o 
  -9  12   2       66.87       55.99      5.15 o 
  -8  12   2       15.97       29.85      4.68 o 
  -7  12   2        0.26       -3.09      5.68 o 
  -6  12   2        1.87       -5.10      5.10 o 
  -5  12   2       17.24        8.54      5.74 o 
  -4  12   2        0.61       -3.00      5.57 o 
  -3  12   2       47.32       59.19      9.37 o 
  -2  12   2       16.91       11.09      7.59 o 
  -7  13   2       16.15       29.43      7.15 o 
  -6  13   2        6.44        7.02      7.02 o 
   0   1   3     1291.56     1187.26     10.10 o 
  -1   2   3     6026.50     5751.84     50.15 o 
   0   2   3     1285.58     1132.77     10.44 o 
  -2   3   3     4272.46     4210.02     33.40 o 
  -1   3   3     2771.58     2618.61     22.79 o 
   0   3   3     1338.60     1288.80     11.61 o 
  -3   4   3      156.72      158.11      2.74 o 
  -2   4   3      221.42      228.13      3.49 o 
  -1   4   3      597.50      627.64      6.41 o 
   0   4   3       11.61       11.16      1.69 o 
  -4   5   3     1185.62     1243.04     11.59 o 
  -3   5   3      434.60      431.08      5.56 o 
  -2   5   3     5779.31     6160.69     52.33 o 
  -1   5   3      962.45      976.57      9.37 o 
   0   5   3      409.20      411.77      5.19 o 
  -5   6   3      360.68      372.30      5.01 o 
  -4   6   3      479.77      490.71      5.65 o 
  -3   6   3       58.32       71.02      3.06 o 
  -2   6   3      181.59      198.29      4.10 o 
  -1   6   3      110.72      119.10      3.19 o 
   0   6   3      645.31      691.28      7.26 o 
  -6   7   3       79.21       80.34      3.56 o 
  -5   7   3      308.62      304.65      5.18 o 
  -4   7   3       69.76       80.21      3.13 o 
  -3   7   3       91.67      101.81      3.51 o 
  -2   7   3       62.84       66.65      3.90 o 
  -1   7   3      588.07      579.00      7.30 o 
   0   7   3     1132.95     1097.64     11.79 o 
  -7   8   3       59.98       65.51      3.68 o 
  -6   8   3       57.41       56.58      3.71 o 
  -5   8   3        6.72        5.33      2.67 o 
  -4   8   3      196.12      200.60      4.68 o 
  -3   8   3       35.92       37.88      3.20 o 
  -2   8   3        7.65       13.91      3.50 o 
  -1   8   3        5.52       12.68      3.05 o 
   0   8   3      617.14      613.65      9.66 o 
  -8   9   3       78.40       77.47      4.26 o 
  -7   9   3       93.03       84.16      4.01 o 
  -6   9   3       33.43       32.16      3.86 o 
  -5   9   3       74.89       69.80      3.99 o 
  -4   9   3       13.58       12.15      3.74 o 
  -3   9   3       97.48      101.43      5.05 o 
  -2   9   3      237.74      261.56      7.26 o 
  -1   9   3      157.42      165.73      5.70 o 
   0   9   3        6.42        8.66      3.75 o 
  -9  10   3        3.62       -1.89      3.95 o 
  -8  10   3        9.26        8.20      3.86 o 
  -7  10   3       37.49       40.81      4.65 o 
  -6  10   3        3.52        7.07      3.87 o 
  -5  10   3      127.18      135.78      5.68 o 
  -4  10   3       26.48       27.37      4.55 o 
  -3  10   3       18.03       13.89      4.48 o 
  -2  10   3      121.71      109.13      6.00 o 
  -1  10   3        8.93        8.95      4.93 o 
   0  10   3       14.63       12.42      4.72 o 
 -10  11   3       17.77       23.90      5.02 o 
  -9  11   3       27.34       31.19      4.47 o 
  -8  11   3       81.67       85.18      4.91 o 
  -7  11   3       18.43        7.49      4.42 o 
  -6  11   3       67.49       62.31      7.15 o 
  -5  11   3      169.28      183.86      7.39 o 
  -4  11   3        2.99       -4.94      4.94 o 
  -3  11   3       22.80       26.04      5.56 o 
  -2  11   3       57.35       69.15      5.95 o 
  -1  11   3        5.59        6.11      5.76 o 
   0  11   3        9.52       -3.23      5.15 o 
 -10  12   3       28.41       19.23      5.82 o 
  -9  12   3       50.21       89.76      5.42 o 
  -8  12   3       58.64       62.52      5.59 o 
  -7  12   3       32.35       27.33      6.22 o 
  -6  12   3       57.95       58.48      6.15 o 
  -5  12   3        1.51        9.55      5.79 o 
  -4  12   3       13.33       13.46      5.98 o 
  -3  12   3       54.74       62.22      6.80 o 
  -2  12   3       11.11       12.74     11.74 o 
  -7  13   3       33.71       22.93     12.74 o 
  -6  13   3       42.17       43.85      9.53 o 
   0   1   4      698.09      559.35      5.37 o 
  -1   2   4     8959.13     8508.02     71.28 o 
   0   2   4     1176.76     1139.16     10.53 o 
  -2   3   4     1867.44     1846.16     15.78 o 
  -1   3   4       27.31       23.90      1.97 o 
   0   3   4      648.70      628.80      6.27 o 
  -3   4   4     2820.29     2949.83     22.58 o 
  -2   4   4     2051.15     2031.09     18.90 o 
  -1   4   4     1729.81     1669.05     15.33 o 
   0   4   4      551.48      524.13      5.74 o 
  -4   5   4      501.19      498.53      5.87 o 
  -3   5   4     1464.76     1605.40     14.87 o 
  -2   5   4      969.91      956.89     10.19 o 
  -1   5   4      442.55      449.73      5.71 o 
   0   5   4       23.52       24.63      2.02 o 
  -5   6   4      133.70      150.74      3.27 o 
  -4   6   4      666.76      661.45      7.08 o 
  -3   6   4       72.85       86.81      2.94 o 
  -2   6   4       23.01       17.22      2.74 o 
  -1   6   4       10.93       11.73      2.39 o 
   0   6   4      627.95      637.46      7.46 o 
  -6   7   4       23.59       27.68      2.70 o 
  -5   7   4        3.41        2.25      2.28 o 
  -4   7   4      173.10      171.80      4.13 o 
  -3   7   4      294.46      293.92      5.69 o 
  -2   7   4      198.03      188.46      5.51 o 
  -1   7   4      279.82      284.71      5.38 o 
   0   7   4      368.60      379.29      6.77 o 
  -7   8   4       48.85       48.31      4.67 o 
  -6   8   4      134.80      126.81      4.38 o 
  -5   8   4       47.87       58.05      3.45 o 
  -4   8   4       23.68       24.26      3.35 o 
  -3   8   4       44.08       51.75      3.66 o 
  -2   8   4      325.56      323.72      6.74 o 
  -1   8   4      867.80      837.83     10.56 o 
   0   8   4      689.27      673.86     10.74 o 
  -8   9   4       75.14       78.97      4.49 o 
  -7   9   4       92.31       90.51      3.99 o 
  -6   9   4      201.11      199.72      5.32 o 
  -5   9   4       74.93       73.59      4.23 o 
  -4   9   4        1.88       -0.30      3.63 o 
  -3   9   4       14.96        7.17      4.03 o 
  -2   9   4        5.08        4.61      4.03 o 
  -1   9   4      212.70      199.42      6.39 o 
   0   9   4       27.70       19.40      4.18 o 
  -9  10   4       35.38       34.09      4.77 o 
  -8  10   4       31.26       39.26      4.19 o 
  -7  10   4      116.42      123.20      4.99 o 
  -6  10   4        0.56       -2.47      4.16 o 
  -5  10   4        8.13        3.62      4.38 o 
  -4  10   4       61.24       63.24      5.23 o 
  -3  10   4       60.48       57.86      4.99 o 
  -2  10   4        0.75        0.21      4.63 o 
  -1  10   4       26.52       27.02      4.84 o 
   0  10   4       24.35       22.72      4.86 o 
 -10  11   4       20.13       27.66      4.98 o 
  -9  11   4        7.59        7.32      4.44 o 
  -8  11   4       20.93       20.88      4.08 o 
  -7  11   4       27.10       26.50      5.69 o 
  -6  11   4       59.43       68.64      5.90 o 
  -5  11   4        8.18        9.74      4.97 o 
  -4  11   4       12.78        8.92      5.21 o 
  -3  11   4       11.73        7.00      5.40 o 
  -2  11   4       10.39        9.88      5.21 o 
  -1  11   4        0.77       -1.89      5.48 o 
   0  11   4        0.87       -0.14      5.36 o 
 -10  12   4       39.30       48.74      5.50 o 
  -9  12   4       24.58       24.08      5.00 o 
  -8  12   4        0.82       -4.64      4.64 o 
  -7  12   4       30.83       26.35      6.15 o 
  -6  12   4        7.05        9.67      5.57 o 
  -5  12   4        8.81        6.28      7.08 o 
  -4  12   4        5.16        7.92      5.92 o 
  -3  12   4       15.41       27.52      7.50 o 
  -2  12   4        1.68        5.65      6.46 o 
   0   1   5     4863.82     4359.93     34.46 o 
  -1   2   5     5800.30     5277.86     44.54 o 
   0   2   5      273.24      269.32      3.90 o 
  -2   3   5     1783.72     1746.63     15.58 o 
  -1   3   5      168.32      168.99      3.21 o 
   0   3   5     1824.21     1742.57     15.25 o 
  -3   4   5     1499.54     1616.69     15.64 o 
  -2   4   5      625.44      605.44      7.00 o 
  -1   4   5      588.03      550.42      6.42 o 
   0   4   5      470.47      441.30      5.47 o 
  -4   5   5      457.43      508.06      6.55 o 
  -3   5   5     1316.45     1271.05     13.40 o 
  -2   5   5      384.40      421.93      5.88 o 
  -1   5   5       38.91       44.43      2.65 o 
   0   5   5       69.19       69.26      2.75 o 
  -5   6   5      262.22      264.96      4.38 o 
  -4   6   5      513.38      512.76      5.99 o 
  -3   6   5      696.65      745.98      9.15 o 
  -2   6   5       57.97       63.52      3.05 o 
  -1   6   5      382.37      367.08      5.41 o 
   0   6   5      679.84      714.47      8.12 o 
  -6   7   5      159.17      160.84      4.40 o 
  -5   7   5        7.33        7.19      2.44 o 
  -4   7   5       63.06       73.87      3.52 o 
  -3   7   5       89.49       95.28      3.97 o 
  -2   7   5      192.14      203.12      4.83 o 
  -1   7   5      461.89      452.73      6.60 o 
   0   7   5      310.78      305.67      5.92 o 
  -7   8   5      232.56      257.40      5.22 o 
  -6   8   5       51.14       52.25      3.74 o 
  -5   8   5       47.62       49.82      3.88 o 
  -4   8   5      191.55      174.11      5.07 o 
  -3   8   5      187.79      199.49      5.12 o 
  -2   8   5      406.47      386.63      6.97 o 
  -1   8   5       59.83       71.59      4.84 o 
   0   8   5      208.37      215.09      5.63 o 
  -8   9   5      168.19      166.58      5.58 o 
  -7   9   5       28.25       24.22      3.27 o 
  -6   9   5        7.42        5.65      3.78 o 
  -5   9   5       67.13       66.64      4.25 o 
  -4   9   5        1.04       -0.88      3.63 o 
  -3   9   5       53.54       64.95      4.93 o 
  -2   9   5       92.41       86.89      5.42 o 
  -1   9   5      171.12      166.46      6.96 o 
   0   9   5       17.93        7.51      4.06 o 
  -9  10   5       80.27       78.72      5.21 o 
  -8  10   5       48.60       53.98      4.32 o 
  -7  10   5       48.33       55.17      4.59 o 
  -6  10   5       63.78       69.19      6.76 o 
  -5  10   5        6.58       10.07      4.38 o 
  -4  10   5       35.80       41.17      5.04 o 
  -3  10   5       30.00       36.56      5.39 o 
  -2  10   5       97.84      107.89      6.01 o 
  -1  10   5       24.56       18.88      4.71 o 
   0  10   5        3.24        1.62      4.58 o 
 -10  11   5        3.38        5.87      4.79 o 
  -9  11   5       19.21       16.75      4.58 o 
  -8  11   5        0.56        0.71      4.77 o 
  -7  11   5       81.44       85.75      6.13 o 
  -6  11   5        3.68        9.26      4.96 o 
  -5  11   5       63.46       64.00      5.62 o 
  -4  11   5       35.12       25.20      5.50 o 
  -3  11   5       29.83       29.69      6.09 o 
  -2  11   5       13.82        2.65      5.40 o 
  -1  11   5        9.47        6.18      5.54 o 
   0  11   5       22.05       35.93      5.83 o 
 -10  12   5       18.60       14.93      5.68 o 
  -9  12   5       32.98       24.71      5.53 o 
  -8  12   5       34.09       41.64      5.19 o 
  -7  12   5        0.47        4.49      5.78 o 
  -6  12   5        9.82       10.57      6.00 o 
  -5  12   5        3.08        4.92      5.81 o 
  -4  12   5       19.03        8.66      5.85 o 
  -3  12   5       34.13       37.77      6.20 o 
  -2  12   5        9.66       24.54      6.55 o 
   0   0   6    72532.12    78707.14   1228.38 o 
   0   1   6     6671.76     6058.98     46.32 o 
  -1   2   6     4162.21     3915.87     32.19 o 
   0   2   6      444.67      418.32      5.05 o 
  -2   3   6      376.50      358.03      4.42 o 
  -1   3   6     1091.39     1027.39      9.94 o 
   0   3   6      248.36      246.96      3.65 o 
  -3   4   6      246.18      280.53      4.60 o 
  -2   4   6      452.57      452.34      5.60 o 
  -1   4   6       25.18       36.18      2.58 o 
   0   4   6      918.14      864.12      8.67 o 
  -4   5   6       49.05       53.25      2.56 o 
  -3   5   6     1297.58     1308.12     13.71 o 
  -2   5   6      950.35      918.53      9.94 o 
  -1   5   6       76.40       74.05      2.74 o 
   0   5   6      165.22      179.38      3.72 o 
  -5   6   6      279.49      271.24      5.05 o 
  -4   6   6       84.45       93.61      3.19 o 
  -3   6   6      176.32      168.90      4.63 o 
  -2   6   6      427.47      418.76      6.19 o 
  -1   6   6      396.00      382.22      5.56 o 
   0   6   6      351.58      357.98      6.83 o 
  -6   7   6      146.38      153.67      4.48 o 
  -5   7   6       11.12        5.13      2.88 o 
  -4   7   6      368.19      363.88      6.03 o 
  -3   7   6      257.62      252.39      5.29 o 
  -2   7   6      444.11      429.05      6.77 o 
  -1   7   6     1074.42     1062.40     11.11 o 
   0   7   6      385.37      379.51      7.19 o 
  -7   8   6       55.46       57.75      3.76 o 
  -6   8   6      250.05      245.14      5.20 o 
  -5   8   6       73.22       67.08      4.11 o 
  -4   8   6       90.91       81.78      3.98 o 
  -3   8   6      325.57      310.67      6.32 o 
  -2   8   6       73.54       73.78      4.00 o 
  -1   8   6      199.77      194.26      5.73 o 
   0   8   6       44.52       59.29      6.51 o 
  -8   9   6       78.68       78.06      4.45 o 
  -7   9   6        7.90       10.51      3.03 o 
  -6   9   6       61.67       51.74      4.27 o 
  -5   9   6      123.36      102.78      4.34 o 
  -4   9   6      273.00      235.27      6.12 o 
  -3   9   6       95.66       95.34      4.83 o 
  -2   9   6       26.57       29.35      5.68 o 
  -1   9   6       60.73       64.33      4.83 o 
   0   9   6        0.98        0.72      3.97 o 
  -9  10   6       24.55       27.27      4.70 o 
  -8  10   6       43.47       37.93      4.38 o 
  -7  10   6       32.24       38.80      4.44 o 
  -6  10   6      170.50      149.05      6.00 o 
  -5  10   6      229.74      223.99      6.78 o 
  -4  10   6       10.52       -0.50      4.52 o 
  -3  10   6        4.25        3.06      4.98 o 
  -2  10   6       63.38       72.84      5.54 o 
  -1  10   6       41.29       38.32      5.01 o 
   0  10   6       23.35       19.45      4.81 o 
 -10  11   6        5.48        8.46      4.85 o 
  -9  11   6       83.03       85.19      6.83 o 
  -8  11   6       48.95       58.10      4.93 o 
  -7  11   6        2.92        7.59      4.65 o 
  -6  11   6       48.42       36.30      5.29 o 
  -5  11   6        8.30       11.27      5.03 o 
  -4  11   6       45.35       54.40      5.98 o 
  -3  11   6       38.73       36.56      5.89 o 
  -2  11   6        9.12        5.86      5.51 o 
  -1  11   6       60.36       54.89      6.31 o 
   0  11   6        2.54       -0.51      5.30 o 
 -10  12   6       21.61       37.99      7.67 o 
  -9  12   6        3.96        6.10      5.71 o 
  -8  12   6       60.55       63.19      5.85 o 
  -7  12   6       69.76       56.70      6.61 o 
  -6  12   6       57.10       58.59      6.36 o 
  -5  12   6        1.66       -5.44      5.44 o 
  -4  12   6       10.70        7.23      5.73 o 
  -3  12   6        2.98       -5.69      5.69 o 
  -2  12   6       31.39       51.14     27.22 o 
   0   1   7     8853.18     8213.22     60.83 o 
  -1   2   7      127.77      116.64      2.67 o 
   0   2   7       16.43       22.71      1.69 o 
  -2   3   7     1576.60     1532.46     14.75 o 
  -1   3   7     1024.64     1008.41      9.49 o 
   0   3   7      482.57      463.40      5.69 o 
  -3   4   7       83.98       92.20      3.09 o 
  -2   4   7      621.41      641.08      7.10 o 
  -1   4   7     1324.89     1339.44     13.29 o 
   0   4   7       34.91       47.52      2.79 o 
  -4   5   7       58.07       65.92      3.22 o 
  -3   5   7      207.18      227.28      4.42 o 
  -2   5   7      648.15      635.69      7.65 o 
  -1   5   7      332.02      315.56      5.62 o 
   0   5   7       19.54       24.04      2.40 o 
  -5   6   7       14.04        8.55      2.59 o 
  -4   6   7       45.42       50.31      3.02 o 
  -3   6   7      571.39      581.60      7.45 o 
  -2   6   7       67.28       71.48      3.19 o 
  -1   6   7        2.67        0.40      2.48 o 
   0   6   7      124.01      121.88      3.53 o 
  -6   7   7      273.67      280.73      5.24 o 
  -5   7   7      183.13      170.48      5.03 o 
  -4   7   7       16.88       22.99      3.40 o 
  -3   7   7       39.89       46.75      3.09 o 
  -2   7   7       93.79       99.35      3.72 o 
  -1   7   7      134.77      125.67      4.33 o 
   0   7   7      157.64      177.06      4.79 o 
  -7   8   7      345.07      339.72      7.83 o 
  -6   8   7      168.67      166.39      5.42 o 
  -5   8   7       31.26       33.73      3.75 o 
  -4   8   7       75.04       73.00      4.17 o 
  -3   8   7       11.48       13.70      3.37 o 
  -2   8   7       82.40       82.11      3.98 o 
  -1   8   7       97.31       99.03      4.73 o 
   0   8   7       99.55       96.10      4.39 o 
  -8   9   7        0.12       -3.41      3.41 o 
  -7   9   7       28.83       30.63      4.01 o 
  -6   9   7       28.12       26.27      3.97 o 
  -5   9   7      245.55      222.08      5.44 o 
  -4   9   7       92.63       97.14      4.76 o 
  -3   9   7       83.69       87.22      4.99 o 
  -2   9   7       55.28       60.08      4.72 o 
  -1   9   7       68.44       69.26      4.73 o 
   0   9   7        5.36        1.25      4.10 o 
  -9  10   7       13.41       17.93      4.37 o 
  -8  10   7        1.76        5.98      4.09 o 
  -7  10   7       40.11       35.97      4.45 o 
  -6  10   7      101.47       90.39      6.92 o 
  -5  10   7      126.31      128.65      6.18 o 
  -4  10   7       25.77       33.46      5.01 o 
  -3  10   7       20.48       23.80      5.19 o 
  -2  10   7        8.03        9.94      5.21 o 
  -1  10   7       15.95       10.30      4.61 o 
   0  10   7       15.34       15.10      4.60 o 
 -10  11   7       19.63       27.22      6.67 o 
  -9  11   7       19.85       20.60      5.42 o 
  -8  11   7       40.14       42.43      5.52 o 
  -7  11   7       28.60       17.44      4.87 o 
  -6  11   7       20.06       16.40      5.09 o 
  -5  11   7       13.80       16.19      5.43 o 
  -4  11   7       22.86       16.42      5.51 o 
  -3  11   7        3.73       -4.39      5.30 o 
  -2  11   7       15.99       22.94      5.83 o 
  -1  11   7        6.32        6.01      5.75 o 
   0  11   7        7.49       -1.94      6.52 o 
  -9  12   7       17.19       30.02      5.80 o 
  -8  12   7        1.37        4.05      5.20 o 
  -7  12   7       18.69       16.50      5.78 o 
  -6  12   7       11.49        9.00      5.70 o 
  -5  12   7       21.73       24.36      5.89 o 
  -4  12   7       14.02       17.52      7.07 o 
  -3  12   7        5.20        3.72      6.02 o 
   0   1   8     2687.08     2535.03     18.38 o 
  -1   2   8     2003.73     1916.86     17.03 o 
   0   2   8     1052.16     1007.15      9.42 o 
  -2   3   8      279.45      254.92      4.53 o 
  -1   3   8     1054.31     1023.23      9.67 o 
   0   3   8      582.49      627.28      6.70 o 
  -3   4   8      573.08      579.40      7.48 o 
  -2   4   8      692.82      703.21      7.58 o 
  -1   4   8        1.27        4.35      2.10 o 
   0   4   8      228.34      235.70      3.76 o 
  -4   5   8       45.83       56.40      3.22 o 
  -3   5   8      320.42      309.14      4.96 o 
  -2   5   8      617.45      597.79      7.41 o 
  -1   5   8       68.76       66.43      2.89 o 
   0   5   8      258.22      261.92      4.71 o 
  -5   6   8      455.18      430.17      6.94 o 
  -4   6   8       32.14       30.14      2.87 o 
  -3   6   8      212.08      222.66      4.55 o 
  -2   6   8      481.51      468.82      6.68 o 
  -1   6   8      666.25      673.09      8.16 o 
   0   6   8      168.82      171.02      4.19 o 
  -6   7   8      496.32      491.03      7.48 o 
  -5   7   8      307.96      308.37      6.49 o 
  -4   7   8       75.66       78.95      3.63 o 
  -3   7   8       62.29       68.48      3.75 o 
  -2   7   8      150.60      160.66      4.35 o 
  -1   7   8       91.94       97.68      3.94 o 
   0   7   8       95.63       97.41      4.07 o 
  -7   8   8      397.12      388.54      6.85 o 
  -6   8   8      283.90      272.09      6.81 o 
  -5   8   8      176.39      171.85      5.80 o 
  -4   8   8      139.24      147.94      5.05 o 
  -3   8   8      124.39      115.17      5.26 o 
  -2   8   8      157.11      158.67      5.25 o 
  -1   8   8      141.34      139.63      5.18 o 
   0   8   8      193.12      205.99      5.41 o 
  -8   9   8       13.37        8.26      3.57 o 
  -7   9   8       92.63       93.04      5.08 o 
  -6   9   8       83.70       72.51      4.84 o 
  -5   9   8       40.67       39.85      3.72 o 
  -4   9   8       25.91       20.81      4.06 o 
  -3   9   8      114.77      113.87      5.83 o 
  -2   9   8       97.55      102.65      5.33 o 
  -1   9   8       21.84       14.64      4.19 o 
   0   9   8        2.16        4.08      4.14 o 
  -9  10   8       32.36       37.89      5.16 o 
  -8  10   8        1.08        1.64      4.06 o 
  -7  10   8       46.91       47.44      4.85 o 
  -6  10   8       52.77       68.69      6.50 o 
  -5  10   8       72.52       79.28      4.74 o 
  -4  10   8       57.97       47.55      5.42 o 
  -3  10   8       10.36       10.53      5.16 o 
  -2  10   8       44.67       51.65      5.90 o 
  -1  10   8       85.01       85.41      5.67 o 
   0  10   8        7.30        2.04      4.76 o 
 -10  11   8       10.55        9.12      5.58 o 
  -9  11   8       43.41       50.35      5.79 o 
  -8  11   8        3.82       -0.94      4.78 o 
  -7  11   8       52.26       42.74      4.85 o 
  -6  11   8       37.02       30.69      4.98 o 
  -5  11   8       29.02       36.41      5.38 o 
  -4  11   8        9.32       13.25      5.48 o 
  -3  11   8        9.02        9.19      5.84 o 
  -2  11   8       30.82       36.57      6.05 o 
  -1  11   8       39.90       42.05      6.29 o 
  -9  12   8       39.90       40.64      6.42 o 
  -8  12   8       47.27       62.44      6.10 o 
  -7  12   8       14.43       11.12      5.66 o 
  -6  12   8       15.53       16.99      6.42 o 
  -5  12   8        8.52        6.30      5.65 o 
  -4  12   8        4.02       11.27      9.64 o 
  -3  12   8       55.93       55.89      6.76 o 
   0   1   9      731.06      695.93      5.86 o 
  -1   2   9      103.50      106.85      2.53 o 
   0   2   9     1223.34     1218.17     11.11 o 
  -2   3   9       30.28       29.12      2.45 o 
  -1   3   9      345.05      347.41      4.68 o 
   0   3   9       30.36       29.66      1.99 o 
  -3   4   9      344.82      378.84      5.91 o 
  -2   4   9     1136.75     1169.01     11.82 o 
  -1   4   9     1704.75     1706.21     15.91 o 
   0   4   9       30.68       27.54      2.04 o 
  -4   5   9      356.09      360.11      5.74 o 
  -3   5   9      149.05      166.09      3.50 o 
  -2   5   9      727.68      709.93      8.38 o 
  -1   5   9       10.29        5.03      2.35 o 
   0   5   9      173.19      174.15      3.71 o 
  -5   6   9       91.11       98.71      3.68 o 
  -4   6   9      163.48      165.59      4.77 o 
  -3   6   9      163.65      175.54      4.11 o 
  -2   6   9      174.20      181.43      4.73 o 
  -1   6   9      272.53      278.34      5.15 o 
   0   6   9      415.38      395.83      6.16 o 
  -6   7   9      487.41      472.69      7.38 o 
  -5   7   9      405.78      386.53      7.35 o 
  -4   7   9       45.39       50.26      3.45 o 
  -3   7   9      309.64      296.20      5.59 o 
  -2   7   9      212.01      221.99      6.10 o 
  -1   7   9     1353.25     1310.62     14.23 o 
   0   7   9      851.08      824.24     10.37 o 
  -7   8   9       53.52       64.62      5.02 o 
  -6   8   9       92.78       87.12      4.79 o 
  -5   8   9       88.80       83.16      4.29 o 
  -4   8   9        6.20        4.65      4.21 o 
  -3   8   9       20.61       16.44      3.76 o 
  -2   8   9      174.87      167.68      5.32 o 
  -1   8   9       21.63       18.69      3.91 o 
   0   8   9      254.46      237.86      6.61 o 
  -8   9   9       24.67       29.63      4.25 o 
  -7   9   9       18.39       14.53      3.88 o 
  -6   9   9       34.01       34.29      4.71 o 
  -5   9   9      176.16      182.32      5.51 o 
  -4   9   9        9.52        8.12      3.90 o 
  -3   9   9      165.85      163.85      5.91 o 
  -2   9   9      121.85      128.74      5.94 o 
  -1   9   9       98.66      103.72      5.20 o 
   0   9   9       24.37       18.85      4.15 o 
  -9  10   9       40.26       33.19      5.21 o 
  -8  10   9        2.09        4.59      4.12 o 
  -7  10   9       30.00       31.11      4.31 o 
  -6  10   9       73.80       82.87      5.54 o 
  -5  10   9       43.12       44.71      4.48 o 
  -4  10   9       11.55        7.51      4.60 o 
  -3  10   9       44.83       49.44      5.68 o 
  -2  10   9       26.82       21.76      5.46 o 
  -1  10   9       30.08       32.82      5.40 o 
   0  10   9       24.87       22.28      4.91 o 
 -10  11   9       10.64        6.05      5.50 o 
  -9  11   9       65.84       80.33      7.79 o 
  -8  11   9        0.52       -4.44      4.44 o 
  -7  11   9        2.81       -0.55      4.94 o 
  -6  11   9        0.83       -2.73      4.65 o 
  -5  11   9       17.03        9.33      5.14 o 
  -4  11   9       13.19       14.92      5.51 o 
  -3  11   9       37.16       32.76      5.92 o 
  -2  11   9       16.34       25.09      5.90 o 
  -1  11   9       19.97       19.30      5.93 o 
  -9  12   9       13.25       17.40      5.83 o 
  -8  12   9       19.01       24.64      5.41 o 
  -7  12   9        5.75        7.95      6.60 o 
  -6  12   9       16.42       20.40      5.76 o 
  -5  12   9        3.37       -3.23      5.33 o 
  -4  12   9       21.89       34.31      6.23 o 
  -3  12   9        7.53        8.91      6.08 o 
   0   1  10     1828.11     1810.24     13.50 o 
  -1   2  10     1512.82     1399.82     12.21 o 
   0   2  10       56.34       73.96      2.22 o 
  -2   3  10      909.78      861.85      9.83 o 
  -1   3  10      604.51      570.55      6.57 o 
   0   3  10      182.55      173.29      3.45 o 
  -3   4  10      315.06      334.83      5.41 o 
  -2   4  10      175.49      180.22      3.74 o 
  -1   4  10      124.47      130.33      3.25 o 
   0   4  10      397.51      397.05      5.29 o 
  -4   5  10       50.92       59.09      3.15 o 
  -3   5  10      302.21      303.49      5.44 o 
  -2   5  10      496.13      479.78      6.58 o 
  -1   5  10      199.72      205.04      4.22 o 
   0   5  10      219.64      227.99      4.50 o 
  -5   6  10      256.95      258.00      5.25 o 
  -4   6  10      268.16      258.46      5.30 o 
  -3   6  10       80.65       80.18      3.45 o 
  -2   6  10      225.63      232.54      4.79 o 
  -1   6  10      549.17      536.00      7.17 o 
   0   6  10      224.65      228.77      4.74 o 
  -6   7  10      226.60      229.65      5.47 o 
  -5   7  10      232.50      235.87      5.63 o 
  -4   7  10       35.47       32.50      3.18 o 
  -3   7  10       62.47       62.12      3.61 o 
  -2   7  10       68.14       73.45      3.86 o 
  -1   7  10      157.48      157.40      5.51 o 
   0   7  10      275.60      288.73      5.61 o 
  -7   8  10      178.53      176.26      5.47 o 
  -6   8  10      179.01      172.49      5.72 o 
  -5   8  10      115.38      116.81      5.02 o 
  -4   8  10       65.70       68.68      4.06 o 
  -3   8  10      120.24      113.59      5.41 o 
  -2   8  10       68.43       72.10      4.63 o 
  -1   8  10      169.78      174.49      5.63 o 
   0   8  10      157.85      161.06      5.21 o 
  -8   9  10       72.72       70.58      4.80 o 
  -7   9  10       81.03       80.71      4.65 o 
  -6   9  10      176.36      170.42      6.02 o 
  -5   9  10       36.95       29.45      4.01 o 
  -4   9  10       95.12       98.82      4.99 o 
  -3   9  10      107.72      116.90      5.57 o 
  -2   9  10      149.47      144.93      6.26 o 
  -1   9  10        7.39        5.88      4.29 o 
   0   9  10       19.30       14.32      4.29 o 
  -9  10  10       27.10       26.01      4.90 o 
  -8  10  10       49.75       51.23      4.89 o 
  -7  10  10       12.54       14.25      4.16 o 
  -6  10  10        9.90        6.46      4.72 o 
  -5  10  10       27.79       28.73      4.15 o 
  -4  10  10       20.63       12.60      4.80 o 
  -3  10  10       20.53       27.81      5.08 o 
  -2  10  10       21.03       16.95      6.56 o 
  -1  10  10       28.53       30.38      5.40 o 
   0  10  10        5.43        2.55      5.85 o 
 -10  11  10       16.44       15.29      5.70 o 
  -9  11  10       22.56       31.98      5.47 o 
  -8  11  10        1.45        2.04      4.61 o 
  -7  11  10        0.67       -3.66      4.79 o 
  -6  11  10       21.93       17.64      5.17 o 
  -5  11  10        2.87        9.28      5.06 o 
  -4  11  10        2.72       -5.37      5.37 o 
  -3  11  10       16.66       17.05      5.76 o 
  -2  11  10       29.37       45.11      6.19 o 
  -1  11  10       31.10       30.81      6.10 o 
  -8  12  10       17.44       11.95      5.28 o 
  -7  12  10        5.08       -4.82      6.49 o 
  -6  12  10       22.23       13.78      5.75 o 
  -5  12  10       20.71       14.80      5.61 o 
  -4  12  10       17.23       21.54      6.12 o 
   0   1  11     2266.00     2213.69     16.34 o 
  -1   2  11       40.45       48.01      2.21 o 
   0   2  11      420.38      407.78      5.04 o 
  -2   3  11      143.18      161.37      3.68 o 
  -1   3  11      487.56      484.04      6.01 o 
   0   3  11      179.61      186.24      3.93 o 
  -3   4  11      279.26      280.53      5.06 o 
  -2   4  11      882.03      883.73      9.58 o 
  -1   4  11       80.60       93.27      2.97 o 
   0   4  11      256.53      259.53      4.60 o 
  -4   5  11      297.77      303.27      5.47 o 
  -3   5  11      872.46      866.00     10.03 o 
  -2   5  11      305.05      336.31      5.51 o 
  -1   5  11       97.55      106.13      3.48 o 
   0   5  11      240.15      256.47      4.79 o 
  -5   6  11       82.61       82.68      3.58 o 
  -4   6  11        8.64        8.09      3.47 o 
  -3   6  11      305.74      322.85      5.87 o 
  -2   6  11       69.19       74.56      3.39 o 
  -1   6  11       57.76       60.24      3.36 o 
   0   6  11      170.16      168.92      4.27 o 
  -6   7  11      199.48      199.79      5.10 o 
  -5   7  11        7.19        6.63      3.39 o 
  -4   7  11       80.85       79.30      3.84 o 
  -3   7  11      204.04      206.77      5.09 o 
  -2   7  11        5.84        1.20      3.11 o 
  -1   7  11       43.28       53.16      3.59 o 
   0   7  11      510.67      501.99      7.96 o 
  -7   8  11       85.80       87.40      4.62 o 
  -6   8  11       35.67       27.45      3.59 o 
  -5   8  11      125.24      115.11      5.09 o 
  -4   8  11      118.06      112.19      4.51 o 
  -3   8  11      205.35      193.50      5.91 o 
  -2   8  11      296.55      296.05      7.27 o 
  -1   8  11      550.45      535.12      9.47 o 
   0   8  11       45.06       49.05      4.56 o 
  -8   9  11        7.88        7.56      4.13 o 
  -7   9  11       93.92       87.16      4.80 o 
  -6   9  11       60.52       59.83      4.79 o 
  -5   9  11       98.47       92.24      4.77 o 
  -4   9  11      107.73      105.82      5.30 o 
  -3   9  11      208.24      204.48      6.48 o 
  -2   9  11       18.96       22.87      4.69 o 
  -1   9  11      178.80      192.45      6.55 o 
   0   9  11       57.51       57.85      5.79 o 
  -9  10  11       42.52       29.41      4.94 o 
  -8  10  11       69.47       74.95      5.05 o 
  -7  10  11        1.03        2.60      4.05 o 
  -6  10  11       94.57       92.39      5.86 o 
  -5  10  11       80.77       74.33      5.00 o 
  -4  10  11       11.44       12.66      4.79 o 
  -3  10  11        9.29        7.30      4.85 o 
  -2  10  11       15.13       13.29      5.12 o 
  -1  10  11       70.71       70.32      6.19 o 
   0  10  11        8.56       18.01      7.12 o 
 -10  11  11        4.40        1.00      5.70 o 
  -9  11  11        0.73       -5.72      5.72 o 
  -8  11  11       17.63       12.51      5.08 o 
  -7  11  11        5.39       -4.91      4.91 o 
  -6  11  11        8.94       -0.60      5.65 o 
  -5  11  11        0.50        2.62      5.01 o 
  -4  11  11        3.76        5.67      5.37 o 
  -3  11  11       12.38       15.56      5.76 o 
  -2  11  11       80.60       92.53      6.83 o 
  -1  11  11       12.30        8.96      5.73 o 
  -8  12  11        9.68        2.94      5.39 o 
  -7  12  11       38.13       36.30      6.18 o 
  -6  12  11        1.04        2.40      5.54 o 
  -5  12  11        4.40       -2.68      5.37 o 
  -4  12  11       14.37       10.20      6.10 o 
   0   0  12     4280.07     4080.66     76.25 o 
   0   1  12      153.17      155.48      2.76 o 
  -1   2  12     1904.15     1834.02     15.69 o 
   0   2  12      983.13      950.66      9.68 o 
  -2   3  12      586.39      594.86      8.72 o 
  -1   3  12     1997.46     2062.44     18.78 o 
   0   3  12      137.65      151.99      3.74 o 
  -3   4  12       55.87       58.24      3.05 o 
  -2   4  12      162.46      180.67      3.56 o 
  -1   4  12        4.78       -1.01      2.27 o 
   0   4  12      126.33      119.71      4.00 o 
  -4   5  12      122.99      132.10      4.63 o 
  -3   5  12        7.38       10.39      2.78 o 
  -2   5  12       19.93       25.86      3.06 o 
  -1   5  12       49.99       63.87      3.25 o 
   0   5  12       58.56       65.60      3.57 o 
  -5   6  12      526.72      497.61      7.37 o 
  -4   6  12       36.99       39.26      3.37 o 
  -3   6  12       81.46       94.75      3.55 o 
  -2   6  12       72.61       76.18      3.50 o 
  -1   6  12      348.79      322.18      5.64 o 
   0   6  12      143.67      144.34      4.18 o 
  -6   7  12       26.88       26.18      3.46 o 
  -5   7  12       83.87       89.96      4.42 o 
  -4   7  12       35.58       41.73      3.70 o 
  -3   7  12       23.46       18.01      3.30 o 
  -2   7  12      448.80      415.71      7.63 o 
  -1   7  12       77.97       90.39      4.05 o 
   0   7  12      157.30      154.67      4.94 o 
  -7   8  12       62.88       64.60      4.45 o 
  -6   8  12       24.57       20.93      3.61 o 
  -5   8  12       64.36       60.96      4.62 o 
  -4   8  12       80.33       77.20      4.10 o 
  -3   8  12       63.33       61.47      4.52 o 
  -2   8  12       90.18       83.22      5.10 o 
  -1   8  12       51.36       55.28      4.54 o 
   0   8  12       20.25       19.28      4.67 o 
  -8   9  12       24.81       27.58      4.40 o 
  -7   9  12       40.27       41.89      4.45 o 
  -6   9  12       34.82       34.42      4.56 o 
  -5   9  12       58.40       56.77      5.08 o 
  -4   9  12      153.54      142.57      6.03 o 
  -3   9  12      141.03      134.56      6.01 o 
  -2   9  12       43.54       44.19      5.05 o 
  -1   9  12       59.69       54.22      5.20 o 
   0   9  12       21.27       19.26      5.43 o 
  -9  10  12       39.20       36.65      5.17 o 
  -8  10  12        4.25        1.17      4.26 o 
  -7  10  12       30.70       34.65      4.76 o 
  -6  10  12      109.99       90.12      6.16 o 
  -5  10  12        7.03        1.55      4.25 o 
  -4  10  12       14.97       13.75      4.59 o 
  -3  10  12       16.91       17.32      5.01 o 
  -2  10  12      114.25      110.87      6.37 o 
  -1  10  12       40.85       38.13      5.66 o 
   0  10  12       17.22        4.71      6.68 o 
 -10  11  12       21.20       14.94      8.12 o 
  -9  11  12       10.11        4.10      4.97 o 
  -8  11  12       54.15       62.34      5.25 o 
  -7  11  12       53.67       53.72      6.14 o 
  -6  11  12       17.57       11.69      5.45 o 
  -5  11  12        4.42        5.72      4.59 o 
  -4  11  12        4.74        4.87      5.57 o 
  -3  11  12       16.75       11.66      5.81 o 
  -2  11  12        1.67        0.97      5.61 o 
  -1  11  12       33.35       33.98     11.69 o 
  -7  12  12        4.82       -3.41      5.69 o 
  -6  12  12        8.92        3.77      6.62 o 
  -5  12  12        1.29       -5.40      5.40 o 
   0   1  13     1429.15     1396.88     10.69 o 
  -1   2  13        1.66        1.59      1.89 o 
   0   2  13      130.13      141.03      3.40 o 
  -2   3  13     1049.86     1028.31     11.09 o 
  -1   3  13        1.08       -1.18      2.35 o 
   0   3  13       32.93       36.34      2.78 o 
  -3   4  13       97.36      108.55      3.56 o 
  -2   4  13      246.68      247.05      4.48 o 
  -1   4  13        6.35        6.01      2.41 o 
   0   4  13      299.51      302.82      5.45 o 
  -4   5  13       20.09       15.66      2.90 o 
  -3   5  13      164.25      194.18      4.72 o 
  -2   5  13      331.62      332.54      5.91 o 
  -1   5  13       54.24       56.61      3.12 o 
   0   5  13      109.59      123.55      4.04 o 
  -5   6  13      196.97      195.25      4.99 o 
  -4   6  13       36.09       38.74      3.35 o 
  -3   6  13       26.91       29.13      3.36 o 
  -2   6  13       29.12       28.13      3.26 o 
  -1   6  13      247.55      258.53      5.08 o 
   0   6  13      199.65      186.82      5.52 o 
  -6   7  13       11.26        8.76      3.39 o 
  -5   7  13        3.89        5.08      3.59 o 
  -4   7  13       36.14       38.54      4.27 o 
  -3   7  13       58.41       55.76      4.17 o 
  -2   7  13       78.51       74.26      4.24 o 
  -1   7  13      255.12      265.43      6.22 o 
   0   7  13      102.51       91.53      4.73 o 
  -7   8  13       35.02       36.82      4.21 o 
  -6   8  13      167.85      160.92      5.32 o 
  -5   8  13      350.31      330.17      7.42 o 
  -4   8  13      174.26      158.27      5.14 o 
  -3   8  13       93.10       90.38      4.99 o 
  -2   8  13      150.33      151.55      7.55 o 
  -1   8  13      122.54      116.34      5.31 o 
   0   8  13      138.35      149.20      6.67 o 
  -8   9  13       69.52       74.34      5.00 o 
  -7   9  13       30.26       35.27      4.37 o 
  -6   9  13      120.63      120.45      5.69 o 
  -5   9  13       75.88       56.04      5.44 o 
  -4   9  13       74.31       73.39      4.61 o 
  -3   9  13       20.94       16.28      4.43 o 
  -2   9  13       37.47       32.19      5.04 o 
  -1   9  13       48.69       49.81      6.08 o 
   0   9  13       54.00       65.00      7.62 o 
  -9  10  13       25.06       30.62      5.30 o 
  -8  10  13        2.67        1.57      4.41 o 
  -7  10  13       32.29       29.10      4.51 o 
  -6  10  13       21.64       17.62      4.88 o 
  -5  10  13        5.09        1.90      4.97 o 
  -4  10  13       46.46       48.66      5.07 o 
  -3  10  13        7.71        8.70      4.95 o 
  -2  10  13       52.95       54.60      5.90 o 
  -1  10  13       13.78        7.05      5.92 o 
   0  10  13       15.80       11.41      6.68 o 
  -9  11  13        4.88        7.91      4.89 o 
  -8  11  13       19.42       19.64      4.84 o 
  -7  11  13       35.11       38.49      5.66 o 
  -6  11  13       30.86       28.61      5.84 o 
  -5  11  13       27.04       35.13      5.17 o 
  -4  11  13       29.95       40.07      5.91 o 
  -3  11  13       34.70       35.68      6.02 o 
  -2  11  13       15.38        7.67      5.92 o 
  -6  12  13        8.11       10.94      8.35 o 
   0   1  14      550.59      562.58      5.65 o 
  -1   2  14     2488.65     2533.16     22.79 o 
   0   2  14      740.16      772.94      8.78 o 
  -2   3  14      751.73      773.94      9.09 o 
  -1   3  14      711.14      695.28      8.57 o 
   0   3  14       39.75       39.39      2.86 o 
  -3   4  14       25.88       22.33      2.81 o 
  -2   4  14      473.73      466.19      6.84 o 
  -1   4  14      232.36      228.27      5.16 o 
   0   4  14       19.43       20.58      2.90 o 
  -4   5  14       39.32       36.88      3.20 o 
  -3   5  14       25.86       30.72      3.28 o 
  -2   5  14       82.93       86.37      3.54 o 
  -1   5  14      161.45      154.40      5.10 o 
   0   5  14      185.54      203.93      4.83 o 
  -5   6  14      522.39      496.56      7.17 o 
  -4   6  14      128.41      137.37      4.37 o 
  -3   6  14      257.25      250.26      5.50 o 
  -2   6  14      401.13      390.32      8.78 o 
  -1   6  14       14.68       15.98      3.06 o 
   0   6  14      313.83      328.09      6.76 o 
  -6   7  14      584.54      575.68      8.96 o 
  -5   7  14       10.58        9.21      3.70 o 
  -4   7  14      119.82      128.97      5.16 o 
  -3   7  14        7.90        6.32      3.66 o 
  -2   7  14      230.94      222.24      6.13 o 
  -1   7  14       81.49       89.90      4.26 o 
   0   7  14      109.21      122.64      5.11 o 
  -7   8  14      108.17      114.00      5.09 o 
  -6   8  14       97.83       96.85      4.47 o 
  -5   8  14        3.73       -2.26      3.80 o 
  -4   8  14       16.35       11.57      4.14 o 
  -3   8  14       60.58       64.51      4.61 o 
  -2   8  14       44.14       44.81      4.58 o 
  -1   8  14       87.83       91.69      5.80 o 
   0   8  14       21.20       25.93      5.61 o 
  -8   9  14      123.97      130.35      6.26 o 
  -7   9  14       64.12       64.70      4.73 o 
  -6   9  14       29.37       22.77      5.28 o 
  -5   9  14       35.78       18.62      5.01 o 
  -4   9  14       81.25       78.50      4.62 o 
  -3   9  14       57.99       59.98      4.95 o 
  -2   9  14       27.67       27.67      5.29 o 
  -1   9  14        7.76        0.64      5.42 o 
   0   9  14       61.83       53.14      6.51 o 
  -9  10  14       12.02       10.58      6.10 o 
  -8  10  14       71.96       63.58      5.20 o 
  -7  10  14       15.94       13.84      4.40 o 
  -6  10  14        6.52        8.12      4.83 o 
  -5  10  14       45.55       32.07      5.63 o 
  -4  10  14        5.31        3.05      4.58 o 
  -3  10  14       10.61        5.22      4.87 o 
  -2  10  14      114.58      120.31      6.46 o 
  -1  10  14       20.85       20.21      6.09 o 
   0  10  14       66.95       68.13      7.23 o 
  -9  11  14       50.48       56.71      6.03 o 
  -8  11  14        2.88        5.05      4.80 o 
  -7  11  14        4.84       18.64      4.84 o 
  -6  11  14       18.66       17.40      5.81 o 
  -5  11  14        2.19        0.34      5.46 o 
  -4  11  14        7.87        3.27      5.14 o 
  -3  11  14       30.41       28.76      6.18 o 
  -2  11  14       27.26       24.91      5.93 o 
   0   1  15      259.16      260.62      3.99 o 
  -1   2  15       48.77       43.83      2.76 o 
   0   2  15       24.16       17.94      2.35 o 
  -2   3  15        8.49        7.88      2.71 o 
  -1   3  15      282.33      279.65      4.72 o 
   0   3  15       78.76       76.03      3.49 o 
  -3   4  15      275.10      270.07      5.29 o 
  -2   4  15      138.13      141.02      4.04 o 
  -1   4  15      240.17      248.90      5.24 o 
   0   4  15      356.04      368.20      6.23 o 
  -4   5  15       50.60       53.08      3.43 o 
  -3   5  15      163.18      160.75      4.45 o 
  -2   5  15       25.03       31.01      3.07 o 
  -1   5  15       63.63       73.59      3.42 o 
   0   5  15      132.74      133.48      5.64 o 
  -5   6  15       60.68       63.28      3.72 o 
  -4   6  15      200.75      207.36      5.14 o 
  -3   6  15      220.01      236.01      5.49 o 
  -2   6  15      278.11      270.86      6.07 o 
  -1   6  15      137.30      146.02      5.09 o 
   0   6  15      530.92      523.77      8.62 o 
  -6   7  15        3.32        4.55      3.42 o 
  -5   7  15       81.85       88.85      4.67 o 
  -4   7  15       37.71       33.68      4.41 o 
  -3   7  15       16.76       17.77      3.65 o 
  -2   7  15      177.76      171.43      6.22 o 
  -1   7  15      546.68      530.98      9.98 o 
   0   7  15      196.64      204.51      7.63 o 
  -7   8  15      357.51      347.18      7.81 o 
  -6   8  15        9.60        9.25      3.62 o 
  -5   8  15       15.00       17.28      4.24 o 
  -4   8  15       24.05       25.39      4.43 o 
  -3   8  15       41.13       39.55      4.40 o 
  -2   8  15      126.48      128.30      5.51 o 
  -1   8  15        8.74        5.33      4.89 o 
   0   8  15       46.70       54.72      6.04 o 
  -8   9  15       42.18       39.08      5.78 o 
  -7   9  15       29.74       34.60      4.80 o 
  -6   9  15        7.48        5.47      4.58 o 
  -5   9  15       32.57       24.81      5.01 o 
  -4   9  15       33.73       30.85      4.86 o 
  -3   9  15       26.96       23.92      5.12 o 
  -2   9  15       62.25       60.20      5.29 o 
  -1   9  15      164.83      197.10      8.14 o 
   0   9  15       32.43       22.46      6.11 o 
  -9  10  15       14.33        6.62      6.14 o 
  -8  10  15       13.82       18.92      5.20 o 
  -7  10  15        2.05       -0.63      4.35 o 
  -6  10  15        7.63        4.55      4.99 o 
  -5  10  15       21.13       15.12      5.41 o 
  -4  10  15       10.09        4.09      4.43 o 
  -3  10  15        2.10       -0.78      4.84 o 
  -2  10  15       14.23       14.23      5.11 o 
  -1  10  15       13.35        4.67      6.06 o 
   0  10  15       11.80       11.18      6.42 o 
  -8  11  15       23.64       26.12      5.57 o 
  -7  11  15       45.35       37.12      5.16 o 
  -6  11  15        9.14        5.90      5.35 o 
  -5  11  15       32.17       27.77      6.73 o 
  -4  11  15        9.34        3.37      4.96 o 
  -3  11  15       19.34       27.53      5.69 o 
   0   1  16      150.95      161.45      3.17 o 
  -1   2  16      464.09      475.02      6.14 o 
   0   2  16       96.14       88.02      3.72 o 
  -2   3  16      470.53      452.59      7.85 o 
  -1   3  16      154.93      165.74      3.48 o 
   0   3  16      725.80      696.02      9.19 o 
  -3   4  16      106.64      105.79      4.28 o 
  -2   4  16       16.89       20.23      2.93 o 
  -1   4  16       92.51      103.97      3.76 o 
   0   4  16       13.10        5.74      3.07 o 
  -4   5  16       36.20       34.24      4.01 o 
  -3   5  16      124.31      125.09      4.71 o 
  -2   5  16      123.82      119.35      3.88 o 
  -1   5  16       71.96       81.06      4.20 o 
   0   5  16        1.01       -3.23      3.23 o 
  -5   6  16      323.47      296.27      6.00 o 
  -4   6  16      257.22      256.09      5.77 o 
  -3   6  16      100.50      109.34      4.65 o 
  -2   6  16        1.47        1.25      3.31 o 
  -1   6  16        1.94        9.47      3.67 o 
   0   6  16      480.47      478.72      9.31 o 
  -6   7  16      231.75      250.13      6.18 o 
  -5   7  16       78.52       83.07      4.69 o 
  -4   7  16        8.46        2.79      3.88 o 
  -3   7  16       44.27       38.47      4.41 o 
  -2   7  16       23.89       29.14      4.14 o 
  -1   7  16      256.87      246.48      7.36 o 
   0   7  16       79.41       73.50      5.31 o 
  -7   8  16       52.50       43.41      5.72 o 
  -6   8  16       17.68       13.57      4.31 o 
  -5   8  16        8.58        5.89      4.15 o 
  -4   8  16       54.45       50.46      5.05 o 
  -3   8  16       17.69       19.42      4.21 o 
  -2   8  16       19.27       25.92      4.36 o 
  -1   8  16       25.01       16.28      5.11 o 
   0   8  16       72.67       61.40      6.23 o 
  -8   9  16       35.57       41.59      6.51 o 
  -7   9  16        0.35       -1.18      4.32 o 
  -6   9  16       51.83       53.83      4.87 o 
  -5   9  16       36.46       32.81      5.20 o 
  -4   9  16       44.32       48.94      5.11 o 
  -3   9  16       96.85      100.00      5.56 o 
  -2   9  16       12.36        5.48      4.55 o 
  -1   9  16       46.61       51.09      6.36 o 
   0   9  16        1.20        2.53      5.87 o 
  -9  10  16        1.56        2.96      6.16 o 
  -8  10  16        5.81        9.99      5.29 o 
  -7  10  16        3.11        2.98      4.76 o 
  -6  10  16       10.87        2.59      4.99 o 
  -5  10  16       28.47       29.71      5.73 o 
  -4  10  16        8.07        5.68      5.13 o 
  -3  10  16        3.06        3.09      4.92 o 
  -2  10  16       24.55       21.83      6.18 o 
  -1  10  16        1.07       -6.67      6.75 o 
  -8  11  16       14.04        3.38      5.55 o 
  -7  11  16        1.89       -2.39      5.09 o 
  -6  11  16        6.07        3.73      5.31 o 
  -5  11  16       43.15       37.90      6.15 o 
  -4  11  16       19.17       22.78      5.16 o 
  -3  11  16       12.21        8.66      5.41 o 
   0   1  17      404.60      395.54      5.46 o 
  -1   2  17       59.92       54.11      2.76 o 
   0   2  17      186.43      213.94      4.25 o 
  -2   3  17      231.97      226.73      5.46 o 
  -1   3  17      171.08      174.72      3.95 o 
   0   3  17      181.27      184.47      5.20 o 
  -3   4  17       12.86       11.52      3.18 o 
  -2   4  17      519.00      511.34      7.83 o 
  -1   4  17      293.33      287.53      5.70 o 
   0   4  17      106.73       96.08      4.12 o 
  -4   5  17      215.08      228.12      5.58 o 
  -3   5  17        4.11        7.01      3.32 o 
  -2   5  17        2.34        6.10      3.33 o 
  -1   5  17      349.22      333.48      6.99 o 
   0   5  17      162.12      156.75      5.30 o 
  -5   6  17      148.89      153.82      5.53 o 
  -4   6  17       70.65       66.76      4.28 o 
  -3   6  17       23.25       22.21      4.20 o 
  -2   6  17      653.29      638.69      9.55 o 
  -1   6  17      134.92      141.03      6.72 o 
   0   6  17      423.98      418.23      8.83 o 
  -6   7  17        0.45       -4.34      4.34 o 
  -5   7  17       37.09       31.04      4.41 o 
  -4   7  17      144.73      136.89      5.45 o 
  -3   7  17      158.32      147.86      5.70 o 
  -2   7  17       80.30       81.96      5.42 o 
  -1   7  17       56.11       59.34      5.28 o 
   0   7  17      103.42      102.69      5.78 o 
  -7   8  17       99.50       87.33      6.19 o 
  -6   8  17      100.36      106.31      5.20 o 
  -5   8  17       58.14       53.73      5.25 o 
  -4   8  17       63.14       57.46      5.17 o 
  -3   8  17       49.12       47.57      4.22 o 
  -2   8  17       94.03       86.30      5.13 o 
  -1   8  17       10.75       11.64      5.09 o 
   0   8  17       88.29       97.14      6.82 o 
  -8   9  17       11.88       13.46      5.65 o 
  -7   9  17        9.09       -0.77      4.84 o 
  -6   9  17        2.22        2.24      4.39 o 
  -5   9  17       25.46       23.03      5.15 o 
  -4   9  17      131.87      143.51      6.29 o 
  -3   9  17       94.66      103.07      5.54 o 
  -2   9  17       72.96       76.91      6.09 o 
  -1   9  17      162.68      149.83      7.70 o 
   0   9  17       33.25       24.64      6.43 o 
  -9  10  17       20.92        2.60      6.30 o 
  -8  10  17       33.30       27.22      6.52 o 
  -7  10  17       14.81        7.36      4.90 o 
  -6  10  17       29.53       26.21      6.12 o 
  -5  10  17       44.97       40.34      6.00 o 
  -4  10  17       41.89       39.44      5.67 o 
  -3  10  17       21.27       19.65      5.21 o 
  -2  10  17        6.45       -4.02      6.83 o 
  -1  10  17       19.36       21.75      8.27 o 
  -7  11  17        2.75        4.69      5.15 o 
  -6  11  17       25.32       16.20      6.12 o 
  -5  11  17       36.03       36.49      6.22 o 
  -4  11  17       20.20       25.53      6.11 o 
   0   0  18      875.74      799.75     19.35 o 
   0   1  18      379.09      399.92      5.31 o 
  -1   2  18      161.35      171.52      3.73 o 
   0   2  18      109.33      119.54      3.85 o 
  -2   3  18       38.05       40.84      3.25 o 
  -1   3  18      173.25      188.24      4.53 o 
   0   3  18       57.44       56.51      3.62 o 
  -3   4  18      118.96      127.50      5.22 o 
  -2   4  18      194.13      211.17      5.53 o 
  -1   4  18       57.65       59.60      3.35 o 
   0   4  18      227.50      225.02      5.80 o 
  -4   5  18      230.33      234.93      5.76 o 
  -3   5  18      594.62      551.40      9.90 o 
  -2   5  18      355.41      355.55      6.98 o 
  -1   5  18       81.90       85.91      4.46 o 
   0   5  18      236.68      253.58      9.70 o 
  -5   6  18      103.22      107.09      5.91 o 
  -4   6  18       73.04       58.22      4.81 o 
  -3   6  18       23.81       24.65      4.32 o 
  -2   6  18      107.22      120.23      4.44 o 
  -1   6  18       43.48       56.33      4.71 o 
   0   6  18      193.46      206.94      6.59 o 
  -6   7  18       99.18       96.90      5.71 o 
  -5   7  18       14.20       16.01      4.56 o 
  -4   7  18       13.24       12.09      4.49 o 
  -3   7  18       26.67       22.51      4.41 o 
  -2   7  18       32.25       32.09      4.15 o 
  -1   7  18       17.43       25.54      5.12 o 
   0   7  18       24.15       23.47      5.29 o 
  -7   8  18       25.65       27.83      5.26 o 
  -6   8  18       30.34       22.85      4.54 o 
  -5   8  18        1.62       -2.06      4.63 o 
  -4   8  18        8.79       -0.62      4.65 o 
  -3   8  18       76.70       65.39      5.25 o 
  -2   8  18       52.27       55.93      5.47 o 
  -1   8  18       49.29       40.82      5.60 o 
   0   8  18        0.41       -5.55      5.55 o 
  -8   9  18       52.24       44.27      6.13 o 
  -7   9  18       60.06       60.07      6.30 o 
  -6   9  18       23.80       12.71      4.68 o 
  -5   9  18       12.51       12.60      5.15 o 
  -4   9  18       28.34       23.45      5.27 o 
  -3   9  18       79.53       78.70      5.12 o 
  -2   9  18       13.72       13.40      5.39 o 
  -1   9  18        1.77       -0.79      6.96 o 
   0   9  18       22.64       24.70      6.50 o 
  -9  10  18       51.73       51.85     23.33 o 
  -8  10  18       30.69       40.85      6.66 o 
  -7  10  18        7.21        0.92      5.27 o 
  -6  10  18       61.22       67.36      6.48 o 
  -5  10  18       13.81       13.79      5.65 o 
  -4  10  18       39.64       47.93      5.60 o 
  -3  10  18       22.82       30.75      5.27 o 
  -2  10  18       18.30       15.00      6.15 o 
  -1  10  18        1.61      -19.44     19.44 o 
  -6  11  18        6.13       22.36     19.77 o 
  -5  11  18        3.66        2.59     14.21 o 
   0   1  19      372.71      391.53      5.57 o 
  -1   2  19      106.39      112.44      3.82 o 
   0   2  19      203.37      207.55      4.46 o 
  -2   3  19      119.60      126.37      4.07 o 
  -1   3  19      207.18      219.98      4.96 o 
   0   3  19       96.65       99.72      4.41 o 
  -3   4  19      216.82      213.16      6.30 o 
  -2   4  19      499.28      513.10      8.57 o 
  -1   4  19       61.20       61.44      3.77 o 
   0   4  19      227.69      229.92      6.01 o 
  -4   5  19      507.73      525.29      9.46 o 
  -3   5  19      146.82      145.73      8.36 o 
  -2   5  19      112.86      105.65      5.06 o 
  -1   5  19       81.56       82.75      4.55 o 
   0   5  19        4.73        7.42      4.21 o 
  -5   6  19       19.53       18.64      5.12 o 
  -4   6  19      102.17      105.08      6.72 o 
  -3   6  19       88.19       81.75      5.07 o 
  -2   6  19       92.82       96.06      4.48 o 
  -1   6  19       29.48       20.46      4.38 o 
   0   6  19       39.65       46.43      5.03 o 
  -6   7  19      106.85      107.43      5.90 o 
  -5   7  19      171.58      159.16      6.59 o 
  -4   7  19       66.20       59.56      5.21 o 
  -3   7  19       47.67       42.05      4.89 o 
  -2   7  19       10.70        4.70      4.41 o 
  -1   7  19        3.68       -4.11      4.62 o 
   0   7  19      115.54      121.71      6.52 o 
  -7   8  19        5.52        3.00      5.32 o 
  -6   8  19       27.85       29.78      4.99 o 
  -5   8  19       43.90       29.55      5.17 o 
  -4   8  19      131.98      117.45      6.60 o 
  -3   8  19       19.08       21.25      4.73 o 
  -2   8  19        4.14        9.32      5.20 o 
  -1   8  19        6.94        6.55      5.28 o 
   0   8  19       74.90       86.93      6.90 o 
  -8   9  19       70.75       82.79      9.22 o 
  -7   9  19        0.14       -1.55      5.72 o 
  -6   9  19        7.85        0.31      5.72 o 
  -5   9  19       62.40       57.53      5.74 o 
  -4   9  19        5.87        4.10      5.00 o 
  -3   9  19        1.37       -4.65      4.65 o 
  -2   9  19       35.44       36.78      5.78 o 
  -1   9  19       40.27       47.92      6.46 o 
   0   9  19       67.21       69.29      7.18 o 
  -8  10  19        6.28        5.55      6.22 o 
  -7  10  19       13.93       -1.05      5.30 o 
  -6  10  19        6.76       10.18      4.78 o 
  -5  10  19        1.17        2.60      5.70 o 
  -4  10  19        7.19        2.35      5.35 o 
  -3  10  19       16.33       14.02      5.33 o 
  -2  10  19        3.31        7.81      6.19 o 
   0   1  20       24.50       27.48      2.62 o 
  -1   2  20      173.93      165.22      4.27 o 
   0   2  20       95.30      106.31      4.75 o 
  -2   3  20      116.99      128.40      4.61 o 
  -1   3  20      505.98      485.95      7.45 o 
   0   3  20       47.10       56.04      3.41 o 
  -3   4  20      179.37      171.82      5.71 o 
  -2   4  20      311.97      321.92      6.70 o 
  -1   4  20      187.90      186.97      5.12 o 
   0   4  20       10.01        9.17      3.72 o 
  -4   5  20      364.23      368.34      8.74 o 
  -3   5  20      158.82      176.42      5.70 o 
  -2   5  20      116.45      113.98      4.78 o 
  -1   5  20      202.74      211.71      6.04 o 
   0   5  20      291.89      309.56      7.59 o 
  -5   6  20        8.74        2.46      4.66 o 
  -4   6  20       64.82       55.00      4.96 o 
  -3   6  20       20.29       23.01      4.53 o 
  -2   6  20      139.50      133.15      5.43 o 
  -1   6  20       73.88       66.04      4.98 o 
   0   6  20        3.70       -3.24      5.31 o 
  -6   7  20       97.55       99.23      6.17 o 
  -5   7  20       19.69       17.87      5.18 o 
  -4   7  20        5.59        3.28      4.56 o 
  -3   7  20        4.94        0.95      4.86 o 
  -2   7  20       79.14       79.91      5.01 o 
  -1   7  20       65.02       67.49      6.08 o 
   0   7  20      266.66      273.69     10.18 o 
  -7   8  20      116.64      106.17      6.74 o 
  -6   8  20       46.47       38.92      5.80 o 
  -5   8  20       40.69       40.18      5.42 o 
  -4   8  20       30.93       27.35      5.15 o 
  -3   8  20       12.26        6.80      4.61 o 
  -2   8  20        3.17       -2.73      4.79 o 
  -1   8  20      102.09      111.62      6.68 o 
   0   8  20       14.89       17.90      5.66 o 
  -8   9  20       17.50        9.80      6.13 o 
  -7   9  20       16.48       11.82      6.02 o 
  -6   9  20        9.89       12.98      4.82 o 
  -5   9  20       58.10       64.98      6.03 o 
  -4   9  20       37.03       18.29      5.41 o 
  -3   9  20       14.54       15.68      5.47 o 
  -2   9  20       43.71       43.80      5.97 o 
  -1   9  20        5.60       -0.88      5.76 o 
   0   9  20       12.04       13.88      6.81 o 
  -7  10  20       99.00      112.78      6.77 o 
  -6  10  20       30.79       25.37      6.99 o 
  -5  10  20        3.64       -5.64      5.64 o 
  -4  10  20        9.16        7.03      5.74 o 
  -3  10  20        5.31        4.66      5.88 o 
   0   1  21       11.25       11.27      3.55 o 
  -1   2  21       81.11       82.38      3.60 o 
   0   2  21      437.93      448.79      7.52 o 
  -2   3  21       14.41       20.35      5.37 o 
  -1   3  21      279.45      278.13      5.68 o 
   0   3  21      137.86      123.45      5.23 o 
  -3   4  21       14.96       14.58      4.19 o 
  -2   4  21       32.01       28.50      3.91 o 
  -1   4  21      235.87      249.54      5.94 o 
   0   4  21      195.52      197.08      5.86 o 
  -4   5  21       24.89       18.03      4.67 o 
  -3   5  21       15.28       13.14      4.04 o 
  -2   5  21       13.84       14.42      3.85 o 
  -1   5  21       72.89       83.34      4.95 o 
   0   5  21      198.27      192.30      6.78 o 
  -5   6  21       48.87       49.28      5.36 o 
  -4   6  21       22.27       17.26      4.90 o 
  -3   6  21      112.23      118.82      5.67 o 
  -2   6  21      176.26      174.26      6.66 o 
  -1   6  21       34.19       41.21      4.76 o 
   0   6  21       52.11       46.64      5.17 o 
  -6   7  21       17.26       20.65      5.32 o 
  -5   7  21      130.40      141.97      6.74 o 
  -4   7  21        3.44       -4.62      4.62 o 
  -3   7  21       30.66       28.80      4.94 o 
  -2   7  21       14.23        8.95      5.07 o 
  -1   7  21        0.90        3.16      4.87 o 
   0   7  21       20.24       23.60      5.53 o 
  -7   8  21       41.64       40.72      5.99 o 
  -6   8  21        3.80       -1.96      5.27 o 
  -5   8  21       18.32        7.81      5.50 o 
  -4   8  21        0.01       -4.82      4.82 o 
  -3   8  21        2.73        1.69      4.81 o 
  -2   8  21      131.48      130.02      6.71 o 
  -1   8  21        5.04        5.85      5.34 o 
   0   8  21       26.47       19.35      6.14 o 
  -8   9  21        0.37       -5.88      5.88 o 
  -7   9  21        7.21        5.73      6.17 o 
  -6   9  21       38.56       33.44      6.13 o 
  -5   9  21       21.85       23.54      5.63 o 
  -4   9  21       10.51       -0.12      5.23 o 
  -3   9  21       15.31        9.61      5.76 o 
  -2   9  21        9.92       -5.28      5.32 o 
  -1   9  21        7.07       -3.68      5.87 o 
  -6  10  21       29.00       11.30      6.51 o 
  -5  10  21       50.53       46.99      6.19 o 
  -4  10  21       20.51       23.25      5.78 o 
   0   1  22       32.90       28.30      3.13 o 
  -1   2  22      165.22      162.74      5.77 o 
   0   2  22      215.65      212.55      5.60 o 
  -2   3  22       43.90       36.82      4.07 o 
  -1   3  22        7.71        5.58      3.07 o 
   0   3  22       51.56       56.12      4.56 o 
  -3   4  22      133.43      129.02      6.03 o 
  -2   4  22       91.16       92.13      4.90 o 
  -1   4  22       20.15       20.24      3.73 o 
   0   4  22       19.03       20.59      4.33 o 
  -4   5  22      172.81      186.57      6.76 o 
  -3   5  22       79.17       75.95      5.09 o 
  -2   5  22        2.26       -1.00      3.82 o 
  -1   5  22       63.18       66.96      4.50 o 
   0   5  22        4.94        1.63      5.39 o 
  -5   6  22       20.06       26.00      5.17 o 
  -4   6  22      173.78      176.34      9.37 o 
  -3   6  22      129.98      129.49      5.67 o 
  -2   6  22        3.52       -0.33      4.91 o 
  -1   6  22       41.26       38.51      5.61 o 
   0   6  22        3.01        0.76      4.96 o 
  -6   7  22       49.62       49.76      5.88 o 
  -5   7  22       96.04      106.55      6.53 o 
  -4   7  22       74.66       69.82      5.92 o 
  -3   7  22       17.13       13.25      4.80 o 
  -2   7  22       68.79       61.31      5.87 o 
  -1   7  22      145.48      176.78      7.19 o 
   0   7  22       42.59       40.20      6.09 o 
  -7   8  22       10.52       14.31      5.73 o 
  -6   8  22       11.40       10.91      5.62 o 
  -5   8  22        3.17       -5.31      5.31 o 
  -4   8  22        6.56        9.20      5.10 o 
  -3   8  22        8.27        1.08      5.62 o 
  -2   8  22        5.86        2.51      5.45 o 
  -1   8  22       50.07       65.27      6.19 o 
   0   8  22       53.01       53.24      6.65 o 
  -7   9  22       12.25       19.74      6.00 o 
  -6   9  22       13.46       -0.43      5.81 o 
  -5   9  22        7.30       -3.87      5.78 o 
  -4   9  22       26.54       25.15      5.66 o 
  -3   9  22        7.49       -0.70      5.93 o 
  -2   9  22        6.71       12.25      7.23 o 
   0   1  23      777.91      751.35     10.74 o 
  -1   2  23      198.46      207.32      5.93 o 
   0   2  23       55.56       52.65      5.26 o 
  -2   3  23       11.02        9.13      3.81 o 
  -1   3  23        7.30        2.74      3.80 o 
   0   3  23        5.82        7.64      3.80 o 
  -3   4  23      201.51      211.74      6.31 o 
  -2   4  23      276.42      292.36      7.04 o 
  -1   4  23       28.54       26.52      4.09 o 
   0   4  23       25.58       23.30      4.46 o 
  -4   5  23      216.30      221.41      7.26 o 
  -3   5  23        6.94       12.49      4.56 o 
  -2   5  23       95.34       92.67      4.87 o 
  -1   5  23      106.97      105.16      5.15 o 
   0   5  23      135.16      136.48      6.36 o 
  -5   6  23       37.47       28.40      6.84 o 
  -4   6  23      194.00      204.13      7.34 o 
  -3   6  23       41.22       29.36      5.90 o 
  -2   6  23       98.78      111.75      6.52 o 
  -1   6  23       23.57       23.85      4.61 o 
   0   6  23       10.49       -0.86      4.95 o 
  -6   7  23       11.63        1.20      5.28 o 
  -5   7  23        5.75        3.56      5.30 o 
  -4   7  23       48.82       45.35      5.78 o 
  -3   7  23       63.49       67.08      5.56 o 
  -2   7  23       15.96        6.31      5.30 o 
  -1   7  23       18.62       18.88      5.55 o 
   0   7  23        6.99       10.78      5.51 o 
  -7   8  23        8.56       11.25      5.80 o 
  -6   8  23       23.96       28.02      6.04 o 
  -5   8  23       16.48       10.38      5.68 o 
  -4   8  23       16.75       21.85      5.71 o 
  -3   8  23       88.29       97.66      7.10 o 
  -2   8  23        3.66        7.26      5.59 o 
  -1   8  23       54.24       54.51      6.28 o 
   0   8  23       24.95       12.07      7.80 o 
  -7   9  23        9.57       19.88     10.47 o 
  -6   9  23        1.52       -2.04      5.82 o 
  -5   9  23        3.40        3.36      5.92 o 
  -4   9  23       23.20       20.52      6.42 o 
  -3   9  23       22.20       22.83      6.42 o 
  -2   9  23       26.57       25.66     10.67 o 
   0   0  24       92.04       92.92     10.50 o 
   0   1  24      324.47      329.69      6.86 o 
  -1   2  24       37.73       52.81      4.67 o 
   0   2  24       39.38       38.49      4.33 o 
  -2   3  24       44.79       40.24      4.28 o 
  -1   3  24       50.47       43.46      4.90 o 
   0   3  24        2.86        2.78      3.86 o 
  -3   4  24       75.21       69.98      4.84 o 
  -2   4  24       63.42       63.45      4.73 o 
  -1   4  24       26.08       18.74      4.73 o 
   0   4  24       18.82       14.87      4.40 o 
  -4   5  24        1.16        2.27      4.81 o 
  -3   5  24      107.55       88.88      5.63 o 
  -2   5  24       77.05       79.76      5.66 o 
  -1   5  24       22.14       25.68      5.81 o 
   0   5  24       27.48       24.58      5.12 o 
  -5   6  24       97.95       91.61      6.22 o 
  -4   6  24        3.26       -2.63      4.89 o 
  -3   6  24       22.61       23.61      4.95 o 
  -2   6  24       41.90       41.02      5.75 o 
  -1   6  24       19.46       10.33      4.74 o 
   0   6  24       30.85       28.34      5.52 o 
  -6   7  24        4.30       -3.66      5.37 o 
  -5   7  24       14.51       11.96      5.52 o 
  -4   7  24       16.67       16.63      5.55 o 
  -3   7  24       11.31        8.72      5.14 o 
  -2   7  24       10.29        9.43      5.68 o 
  -1   7  24       16.79       10.98      5.35 o 
   0   7  24       25.19       23.43      5.76 o 
  -7   8  24       18.39       26.80      6.15 o 
  -6   8  24        0.57       -3.16      5.68 o 
  -5   8  24        0.13       -5.41      5.41 o 
  -4   8  24       31.77       24.58      5.87 o 
  -3   8  24       12.31       24.23      6.25 o 
  -2   8  24        9.61        1.36      5.71 o 
  -1   8  24       47.91       54.90      6.33 o 
  -5   9  24        9.66        4.21      7.03 o 
  -4   9  24        5.79       -5.97      5.97 o 
   0   1  25       22.36       21.04      3.87 o 
  -1   2  25       43.84       42.46      4.65 o 
   0   2  25       21.04       18.78      4.45 o 
  -2   3  25      188.34      196.11      6.23 o 
  -1   3  25        6.59       -0.62      4.53 o 
   0   3  25        2.57        2.21      4.22 o 
  -3   4  25       52.09       46.04      4.74 o 
  -2   4  25        7.98        4.43      4.53 o 
  -1   4  25       48.39       46.18      5.56 o 
   0   4  25       37.10       40.53      4.75 o 
  -4   5  25       18.30       18.65      5.21 o 
  -3   5  25       41.14       41.29      5.15 o 
  -2   5  25      172.47      187.61      7.45 o 
  -1   5  25       11.49       14.05      5.35 o 
   0   5  25       54.09       59.65      5.46 o 
  -5   6  25       27.96       35.71      5.69 o 
  -4   6  25       54.33       52.57      5.90 o 
  -3   6  25       53.20       50.38      5.39 o 
  -2   6  25       22.49       24.64      6.61 o 
  -1   6  25       25.83       24.92      4.77 o 
   0   6  25       18.62       18.01      5.46 o 
  -6   7  25        5.60       -4.92      5.49 o 
  -5   7  25       46.70       37.13      6.03 o 
  -4   7  25       40.63       27.97      5.54 o 
  -3   7  25       24.29       14.26      6.28 o 
  -2   7  25       14.99        7.85      6.08 o 
  -1   7  25        2.61        8.38      5.19 o 
   0   7  25       16.65       10.60      5.83 o 
  -6   8  25        0.63        1.41      5.85 o 
  -5   8  25       13.42        3.06      5.89 o 
  -4   8  25       24.01       30.37      6.76 o 
  -3   8  25        2.54       -4.35      6.78 o 
  -2   8  25       11.30       12.17      6.58 o 
   0   1  26        0.96       -3.65      3.65 o 
  -1   2  26      206.56      214.90      6.67 o 
   0   2  26       91.85       93.30      5.37 o 
  -2   3  26       94.12       91.97      6.41 o 
  -1   3  26       16.65       22.67      5.23 o 
   0   3  26       12.04       12.07      4.57 o 
  -3   4  26       59.63       70.90      5.18 o 
  -2   4  26       34.46       35.63      4.72 o 
  -1   4  26      174.64      161.17      6.84 o 
   0   4  26       52.86       40.00      4.98 o 
  -4   5  26       51.19       48.07      5.29 o 
  -3   5  26      101.52      103.46      6.02 o 
  -2   5  26        4.29       -2.84      5.25 o 
  -1   5  26       52.99       56.37      6.54 o 
   0   5  26        6.52        4.69      4.88 o 
  -5   6  26       16.95       10.81      5.56 o 
  -4   6  26        9.39        1.78      5.06 o 
  -3   6  26       37.16       48.77      5.47 o 
  -2   6  26        2.59        0.44      6.24 o 
  -1   6  26       33.06       33.77      6.11 o 
   0   6  26       18.88       19.52      5.41 o 
  -6   7  26       16.08       14.32      5.82 o 
  -5   7  26       14.89       -2.81      5.54 o 
  -4   7  26        2.12       -5.11      5.11 o 
  -3   7  26        3.33        5.00      6.26 o 
  -2   7  26       16.97        7.16      6.65 o 
  -1   7  26       17.80       17.79      6.59 o 
   0   7  26       27.18       12.26      7.03 o 
  -5   8  26        6.13        9.08      6.01 o 
  -4   8  26        0.77       -3.28      5.63 o 
  -3   8  26        1.32        0.72      8.34 o 
   0   1  27       24.05       17.32      4.45 o 
  -1   2  27        8.17       14.12      4.64 o 
   0   2  27       82.17       84.70      5.40 o 
  -2   3  27       15.44       15.24      4.78 o 
  -1   3  27       91.76       88.76      6.28 o 
   0   3  27      114.06      118.82      5.98 o 
  -3   4  27       10.82        2.57      4.89 o 
  -2   4  27       21.43       15.78      4.81 o 
  -1   4  27       46.78       50.02      5.74 o 
   0   4  27        4.38        4.44      4.51 o 
  -4   5  27        5.63       -0.21      4.82 o 
  -3   5  27       41.53       44.51      5.44 o 
  -2   5  27        0.73       -1.77      5.90 o 
  -1   5  27       17.30        9.65      6.13 o 
   0   5  27        0.97       -2.66      5.25 o 
  -5   6  27       25.85       31.98      7.60 o 
  -4   6  27        8.10        5.84      5.75 o 
  -3   6  27       18.03       15.83      6.21 o 
  -2   6  27       53.60       64.07      7.48 o 
  -1   6  27        1.46       -2.82      6.17 o 
   0   6  27        2.18       -5.15      5.15 o 
  -6   7  27       34.00       45.77      6.31 o 
  -5   7  27       10.95        6.82      5.88 o 
  -4   7  27        5.45       -1.49      5.41 o 
  -3   7  27       26.01       21.01      7.11 o 
  -2   7  27       48.53       58.53      7.78 o 
  -1   7  27       66.81       88.69      8.34 o 
   0   1  28       15.77        4.78      4.47 o 
  -1   2  28       24.13       16.76      4.65 o 
   0   2  28       63.19       68.71      5.25 o 
  -2   3  28       79.32       83.91      5.64 o 
  -1   3  28        8.27       14.76      5.39 o 
   0   3  28       50.65       57.45      5.31 o 
  -3   4  28       45.87       47.16      5.47 o 
  -2   4  28       41.37       55.18      6.24 o 
  -1   4  28        6.82        6.31      5.71 o 
   0   4  28       15.52       16.51      5.04 o 
  -4   5  28       16.59       15.71      5.55 o 
  -3   5  28       11.13        5.60      5.37 o 
  -2   5  28        8.02        3.85      5.52 o 
  -1   5  28       60.38       56.08      6.57 o 
   0   5  28       17.33       15.39      5.21 o 
  -5   6  28        9.94        6.75      5.29 o 
  -4   6  28        1.19        2.61      5.36 o 
  -3   6  28       39.45       43.31      6.85 o 
  -2   6  28        6.35       -6.52      6.52 o 
  -1   6  28       11.95       19.97      6.67 o 
   0   6  28       17.26       14.03      5.98 o 
  -4   7  28       37.56       27.11      7.08 o 
  -3   7  28        0.78       10.50     11.35 o 
   0   1  29      108.89      108.74      5.64 o 
  -1   2  29       46.34       49.60      5.09 o 
   0   2  29       10.08        7.67      6.62 o 
  -2   3  29        2.78        4.44      4.84 o 
  -1   3  29       12.29        2.93      5.51 o 
   0   3  29        5.60       -0.43      5.00 o 
  -3   4  29       49.97       66.81      5.99 o 
  -2   4  29       29.26       24.08      6.08 o 
  -1   4  29        4.90        5.90      5.72 o 
   0   4  29       51.64       58.84      5.61 o 
  -4   5  29        0.95       -5.48      5.48 o 
  -3   5  29       29.68       36.59      5.52 o 
  -2   5  29       36.82       39.51      7.51 o 
  -1   5  29       26.81       26.97      8.23 o 
   0   5  29       53.14       50.83      6.09 o 
  -5   6  29       15.21       18.09     10.32 o 
  -4   6  29       12.73       10.82      5.65 o 
  -3   6  29       20.26       15.06      7.64 o 
  -2   6  29        1.62        0.37      6.74 o 
  -1   6  29        0.73       -0.57     11.07 o 
   0   0  30        0.70       15.12      9.85 o 
   0   1  30       18.47       11.99      4.77 o 
  -1   2  30       28.68       31.60      5.84 o 
   0   2  30       20.92       19.25      5.75 o 
  -2   3  30       40.47       39.39      5.42 o 
  -1   3  30       13.33        8.68      5.70 o 
   0   3  30       27.82       19.74      5.90 o 
  -3   4  30        3.73       -0.94      5.70 o 
  -2   4  30       32.07       21.09      6.07 o 
  -1   4  30       28.67       22.80      6.16 o 
   0   4  30       29.57       40.38      6.48 o 
  -4   5  30       10.95       12.79      6.73 o 
  -3   5  30       32.27       38.40      5.67 o 
  -2   5  30        6.95        3.83      6.04 o 
  -1   5  30       16.37        2.76      6.02 o 
   0   1  31       40.68       52.84      5.25 o 
  -1   2  31       20.74       21.58      5.87 o 
   0   2  31        1.50        4.27      5.67 o 
  -2   3  31        4.59        5.86      5.09 o 
  -1   3  31       14.36       18.86      6.05 o 
   0   3  31       24.47       29.65      6.65 o 
  -3   4  31        1.64       14.40      6.73 o 
  -2   4  31        3.45        4.50      6.04 o 
  -1   4  31       15.87       21.74      6.86 o 
   0   4  31        6.34        0.34      5.97 o 
   0   1  32        2.28       -0.24      5.46 o 
  -1   2  32        4.39        3.62      5.75 o 
   0   2  32       17.98       13.68      6.01 o 
  -2   3  32        3.69       12.94      5.96 o 
  -1   3  32        7.08        8.34      6.15 o 
   0   3  32       10.68       15.06      6.27 o 
   0   1  33        0.32       -1.41      5.44 o 
                                                 
